# Supplementary material for: [(Pyridine-2,6-dicarboxyl­ato)copper(II)]-μ-(pyridine-2,6-dicarboxyl­ato)-[bis­(ethyl­enediamine)­copper(II)]-μ-(pyridine-2,6-dicarboxyl­ato)-[(pyridine-2,6-dicarboxyl­ato)copper(II)] ethyl­enediamine monosolvate tetra­hydrate
Source: Acta Crystallogr Sect E Struct Rep Online. 2012 May 26;68(Pt 6):m830–1. doi: 10.1107/S1600536812022039 (PMC3379149; doi:10.1107/S1600536812022039)
Supplement: Supplementary file 1 [file e-68-0m830-sup1.cif]

##############################################################################
#                                                                            #
# This CIF contains the data in a paper accepted for publication in          #
# Acta Crystallographica Section E. It conforms to the requirements of       #
# Notes for Authors for Acta Crystallographica Section E, and has been       #
# peer reviewed under the auspices of the IUCr Commission on Journals.       #
#                                                                            #
# Full details of the Crystallographic Information File format               #
# are given in the paper "The Crystallographic Information File (CIF):       #
# a New Standard Archive File for Crystallography" by S. R. Hall, F. H.      #
# Allen and I. D. Brown [Acta Cryst. (1991), A47, 655-685].                  #
#                                                                            #
# The current version of the core CIF dictionary is obtainable from          #
# ftp://ftp.iucr.org/pub/cif_core.dic.                                       #
#                                                                            #
# Software is freely available for graphical display of the structure(s)     #
# in this CIF. For information consult the CIF software page                 #
# http://www.iucr.org/resources/cif/software.                                #
#                                                                            #
# This file may be used for bona fide research purposes within the           #
# scientific community so long as proper attribution is given to the journal # 
# article from which it was obtained.                                        #
#                                                                            #
##############################################################################
data_I
_audit_creation_method     SHELXL-97
_chemical_name_systematic
;
[(Pyridine-2,6-dicarboxylato)copper(II)]-\m-(pyridine-2,6-dicarboxylato)-
[bis(ethylenediamine)copper(II)]-\m-(pyridine-2,6-dicarboxylato)-[(pyridine-
2,6-dicarboxylato)copper(II)] ethylenediamine monosolvate tetrahydrate
;
_chemical_name_common     ?
_chemical_formula_moiety     'C32 H28 Cu3 N8 O16, C2 H10 N2, 4(H2 O)'
_chemical_formula_sum     'C34 H46 Cu3 N10 O20'
_chemical_formula_iupac     '[Cu3 (C7 H3 N O4)4 (C2 H8 N2)2], C2 H8 N2, 4H2 O'
_chemical_formula_weight     1105.43
_chemical_melting_point     ?
_symmetry_cell_setting     monoclinic
_symmetry_space_group_name_H-M     'P 21/n'
_symmetry_space_group_name_Hall     '-P 2yn'
loop_
    _symmetry_equiv_pos_as_xyz
    'x, y, z'
    '-x+1/2, y+1/2, -z+1/2'
    '-x, -y, -z'
    'x-1/2, -y-1/2, z-1/2'
_cell_length_a     8.152(2)
_cell_length_b     20.538(5)
_cell_length_c     12.736(3)
_cell_angle_alpha     90.00
_cell_angle_beta     93.44(2)
_cell_angle_gamma     90.00
_cell_volume     2128.5(10)
_cell_formula_units_Z     2
_cell_measurement_reflns_used     8052
_cell_measurement_theta_min     2.55
_cell_measurement_theta_max     32.45
_cell_measurement_temperature     293(2)
_exptl_crystal_description     irregular
_exptl_crystal_colour     blue
_exptl_crystal_size_max     0.51
_exptl_crystal_size_mid     0.28
_exptl_crystal_size_min     0.12
_exptl_crystal_density_diffrn     1.725
_exptl_crystal_density_meas     ?
_exptl_crystal_density_method     'not measured'
_exptl_crystal_F_000     1134
_exptl_absorpt_coefficient_mu     1.579
_exptl_absorpt_correction_type     multi-scan
_exptl_absorpt_process_details     '(SADABS; Bruker, 2007)'
_exptl_absorpt_correction_T_min     0.5825
_exptl_absorpt_correction_T_max     0.7469
_exptl_special_details
;
;
_diffrn_ambient_temperature     293(2)
_diffrn_radiation_type     MoK\a
_diffrn_radiation_wavelength     0.71073
_diffrn_radiation_source     'fine-focus sealed tube'
_diffrn_radiation_monochromator     graphite
_diffrn_measurement_device_type     'Bruker APEXII CCD'
_diffrn_measurement_method     '\f and \w scans'
_diffrn_detector_area_resol_mean     ?
_diffrn_reflns_number     35349
_diffrn_reflns_av_R_equivalents     0.0339
_diffrn_reflns_av_sigmaI/netI     0.0346
_diffrn_reflns_theta_min     2.69
_diffrn_reflns_theta_max     35.17
_diffrn_reflns_theta_full     35.17
_diffrn_measured_fraction_theta_max     0.996
_diffrn_measured_fraction_theta_full     0.996
_diffrn_reflns_limit_h_min     -13
_diffrn_reflns_limit_h_max     13
_diffrn_reflns_limit_k_min     -33
_diffrn_reflns_limit_k_max     33
_diffrn_reflns_limit_l_min     -20
_diffrn_reflns_limit_l_max     20
_diffrn_standards_number     ?
_diffrn_standards_interval_count     ?
_diffrn_standards_interval_time     ?
_diffrn_standards_decay_%     ?
_refine_special_details
;
Refinement of <i>F</i>^2^ against ALL reflections. The weighted <i>R</i>-factor
<i>wR</i> and goodness of fit <i>S</i> are based on <i>F</i>^2^, conventional
<i>R</i>-factors <i>R</i> are based on <i>F</i>, with <i>F</i> set to zero for
negative <i>F</i>^2^. The threshold expression of <i>F</i>^2^ >
2\s(<i>F</i>^2^) is used only for calculating <i>R</i>-factors(gt) <i>etc</i>.
and is not relevant to the choice of reflections for refinement.
<i>R</i>-factors based on <i>F</i>^2^ are statistically about twice as large
as those based on <i>F</i>, and <i>R</i>- factors based on ALL data will be
even larger.
;
_reflns_number_total     9453
_reflns_number_gt     6734
_reflns_threshold_expression     I>2\s(I)
_refine_ls_structure_factor_coef     Fsqd
_refine_ls_matrix_type     full
_refine_ls_R_factor_all     0.0594
_refine_ls_R_factor_gt     0.0351
_refine_ls_wR_factor_gt     0.0903
_refine_ls_wR_factor_ref     0.1002
_refine_ls_goodness_of_fit_ref     1.019
_refine_ls_restrained_S_all     1.021
_refine_ls_number_reflns     9453
_refine_ls_number_parameters     336
_refine_ls_number_restraints     5
_refine_ls_hydrogen_treatment     mixed
_refine_ls_weighting_scheme     calc
_refine_ls_weighting_details
         'calc w=1/[\s^2^(Fo^2^)+(0.0528P)^2^+0.1097P] where P=(Fo^2^+2Fc^2^)/3'
_atom_sites_solution_hydrogens     geom
_atom_sites_solution_primary     direct
_atom_sites_solution_secondary     difmap
_refine_ls_shift/su_max     0.003
_refine_ls_shift/su_mean     0.000
_refine_diff_density_max     0.483
_refine_diff_density_min     -0.469
_refine_ls_extinction_method     none
_refine_ls_extinction_coef     ?
loop_
    _atom_type_symbol
    _atom_type_description
    _atom_type_scat_dispersion_real
    _atom_type_scat_dispersion_imag
    _atom_type_scat_source
    'C' 'C' 0.0033 0.0016
                         'International Tables Vol C Tables 4.2.6.8 and 6.1.1.4'
    'H' 'H' 0.0000 0.0000
                         'International Tables Vol C Tables 4.2.6.8 and 6.1.1.4'
    'N' 'N' 0.0061 0.0033
                         'International Tables Vol C Tables 4.2.6.8 and 6.1.1.4'
    'O' 'O' 0.0106 0.0060
                         'International Tables Vol C Tables 4.2.6.8 and 6.1.1.4'
    'Cu' 'Cu' 0.3201 1.2651
                         'International Tables Vol C Tables 4.2.6.8 and 6.1.1.4'
_computing_data_collection     'APEX2 (Bruker, 2007)'
_computing_cell_refinement     'SAINT (Bruker, 2007)'
_computing_data_reduction     'SAINT (Bruker, 2007)'
_computing_structure_solution     'SHELXS97 (Sheldrick, 2008)'
_computing_structure_refinement     'SHELXL97 (Sheldrick, 2008)'
_computing_molecular_graphics     'XP in SHELXTL (Sheldrick, 2008)'
_computing_publication_material     'SHELXTL (Sheldrick, 2008)'
loop_
    _atom_site_type_symbol
    _atom_site_label
    _atom_site_fract_x
    _atom_site_fract_y
    _atom_site_fract_z
    _atom_site_U_iso_or_equiv
    _atom_site_adp_type
    _atom_site_calc_flag
    _atom_site_refinement_flags
    _atom_site_occupancy
    _atom_site_symmetry_multiplicity
    _atom_site_disorder_assembly
    _atom_site_disorder_group
    Cu Cu1 0.41369(2) 0.734887(8) 0.553105(12) 0.02551(5) Uani d . 1 1 . .
    N N1 0.38865(14) 0.73453(5) 0.39949(8) 0.02225(19) Uani d . 1 1 . .
    O O5 0.26265(15) 0.81147(5) 0.60629(9) 0.0362(2) Uani d . 1 1 . .
    O O3 0.58419(15) 0.81797(6) 0.50570(8) 0.0368(2) Uani d . 1 1 . .
    N N2 0.44168(14) 0.72476(5) 0.70320(8) 0.02212(19) Uani d . 1 1 . .
    C C2 0.29612(16) 0.68844(6) 0.35084(10) 0.0236(2) Uani d . 1 1 . .
    C C6 0.46747(16) 0.77861(6) 0.34388(10) 0.0233(2) Uani d . 1 1 . .
    C C9 0.36906(16) 0.76619(6) 0.76552(10) 0.0229(2) Uani d . 1 1 . .
    O O1 0.21166(16) 0.65984(5) 0.51771(8) 0.0374(3) Uani d . 1 1 . .
    O O2 0.15002(16) 0.59160(5) 0.38441(9) 0.0401(3) Uani d . 1 1 . .
    C C13 0.53495(16) 0.67598(6) 0.74101(10) 0.0240(2) Uani d . 1 1 . .
    C C10 0.38875(18) 0.75991(7) 0.87363(11) 0.0302(3) Uani d . 1 1 . .
    H H10 0.3384 0.7889 0.9177 0.036 Uiso calc R 1 1 . .
    O O7 0.58610(16) 0.65866(6) 0.56406(8) 0.0401(3) Uani d . 1 1 . .
    O O6 0.21260(16) 0.86312(6) 0.75532(11) 0.0468(3) Uani d . 1 1 . .
    C C3 0.27609(18) 0.68619(7) 0.24224(10) 0.0270(2) Uani d . 1 1 . .
    H H3 0.2112 0.6542 0.2089 0.032 Uiso calc R 1 1 . .
    C C1 0.21182(18) 0.64213(6) 0.42338(11) 0.0277(3) Uani d . 1 1 . .
    O O4 0.62267(16) 0.87514(5) 0.36029(9) 0.0413(3) Uani d . 1 1 . .
    C C5 0.45307(18) 0.77855(7) 0.23509(10) 0.0276(3) Uani d . 1 1 . .
    H H5 0.5090 0.8091 0.1969 0.033 Uiso calc R 1 1 . .
    C C7 0.56691(17) 0.82794(7) 0.40915(11) 0.0269(2) Uani d . 1 1 . .
    C C4 0.35429(19) 0.73235(7) 0.18424(11) 0.0296(3) Uani d . 1 1 . .
    H H4 0.3405 0.7323 0.1112 0.036 Uiso calc R 1 1 . .
    C C11 0.48516(19) 0.70947(9) 0.91474(11) 0.0353(3) Uani d . 1 1 . .
    H H11 0.5004 0.7044 0.9872 0.042 Uiso calc R 1 1 . .
    C C12 0.55921(18) 0.66641(8) 0.84784(11) 0.0312(3) Uani d . 1 1 . .
    H H12 0.6234 0.6321 0.8745 0.037 Uiso calc R 1 1 . .
    C C8 0.27279(17) 0.81864(7) 0.70493(12) 0.0290(3) Uani d . 1 1 . .
    Cu Cu2 0.0000 0.5000 0.5000 0.03467(7) Uani d S 1 2 . .
    O O8 0.70149(17) 0.59043(6) 0.68212(10) 0.0447(3) Uani d . 1 1 . .
    C C14 0.61377(19) 0.63770(7) 0.65613(12) 0.0297(3) Uani d . 1 1 . .
    N N4 0.06892(19) 0.55367(6) 0.62685(10) 0.0333(3) Uani d . 1 1 . .
    N N3 0.2066(2) 0.45052(7) 0.53830(13) 0.0394(3) Uani d . 1 1 . .
    O O10 0.2610(2) 0.52256(7) 0.21358(10) 0.0516(3) Uani d D 1 1 . .
    C C15 0.3169(2) 0.49316(9) 0.60259(14) 0.0394(3) Uani d . 1 1 . .
    H H15A 0.3641 0.5262 0.5591 0.047 Uiso calc R 1 1 . .
    H H15B 0.4054 0.4681 0.6370 0.047 Uiso calc R 1 1 . .
    C C16 0.2137(3) 0.52425(9) 0.68297(13) 0.0442(4) Uani d . 1 1 . .
    H H16A 0.1795 0.4917 0.7324 0.053 Uiso calc R 1 1 . .
    H H16B 0.2767 0.5574 0.7218 0.053 Uiso calc R 1 1 . .
    N N5 0.28169(16) 1.02440(7) 0.51530(11) 0.0352(3) Uani d . 1 1 . .
    H H5A 0.1986 1.0039 0.5433 0.053 Uiso calc R 1 1 . .
    H H5B 0.2551 1.0331 0.4479 0.053 Uiso calc R 1 1 . .
    H H5C 0.3024 1.0615 0.5498 0.053 Uiso calc R 1 1 . .
    O O9 0.0509(2) 0.94330(9) 0.60524(16) 0.0669(5) Uani d D 1 1 . .
    C C17 0.4283(2) 0.98283(8) 0.52329(15) 0.0388(3) Uani d . 1 1 . .
    H H17A 0.4057 0.9423 0.4860 0.047 Uiso calc R 1 1 . .
    H H17B 0.4562 0.9726 0.5966 0.047 Uiso calc R 1 1 . .
    H H4A -0.003(2) 0.5641(9) 0.6683(15) 0.033(5) Uiso d . 1 1 . .
    H H3A 0.181(3) 0.4176(11) 0.5774(18) 0.049(6) Uiso d . 1 1 . .
    H H4B 0.098(3) 0.5904(10) 0.6056(18) 0.050(6) Uiso d . 1 1 . .
    H H3B 0.249(3) 0.4324(11) 0.491(2) 0.054(6) Uiso d . 1 1 . .
    H H10A 0.273(3) 0.4821(7) 0.2364(17) 0.055(6) Uiso d D 1 1 . .
    H H10B 0.228(3) 0.5469(10) 0.2693(18) 0.079(8) Uiso d D 1 1 . .
    H H9A -0.027(3) 0.9446(15) 0.645(2) 0.082(10) Uiso d D 1 1 . .
    H H9B 0.095(4) 0.9106(12) 0.640(2) 0.099(11) Uiso d D 1 1 . .
loop_
    _atom_site_aniso_label
    _atom_site_aniso_U_11
    _atom_site_aniso_U_22
    _atom_site_aniso_U_33
    _atom_site_aniso_U_12
    _atom_site_aniso_U_13
    _atom_site_aniso_U_23
    Cu1 0.03397(10) 0.02360(8) 0.01879(7) 0.00059(6) 0.00018(6) 0.00041(6)
    N1 0.0263(5) 0.0217(4) 0.0186(4) -0.0015(4) 0.0007(4) 0.0018(4)
    O5 0.0444(6) 0.0339(5) 0.0293(5) 0.0062(5) -0.0055(4) 0.0029(4)
    O3 0.0466(6) 0.0369(5) 0.0262(5) -0.0096(5) -0.0049(4) 0.0008(4)
    N2 0.0255(5) 0.0208(4) 0.0200(4) 0.0013(4) 0.0007(4) -0.0013(4)
    C2 0.0280(6) 0.0219(5) 0.0209(5) -0.0012(4) 0.0006(4) -0.0001(4)
    C6 0.0249(6) 0.0219(5) 0.0232(5) -0.0001(4) 0.0017(4) 0.0024(4)
    C9 0.0227(5) 0.0232(5) 0.0228(5) 0.0000(4) 0.0015(4) -0.0028(4)
    O1 0.0582(7) 0.0317(5) 0.0227(4) -0.0143(5) 0.0058(5) 0.0006(4)
    O2 0.0550(7) 0.0317(5) 0.0341(6) -0.0186(5) 0.0084(5) -0.0054(4)
    C13 0.0267(6) 0.0227(5) 0.0230(5) 0.0017(5) 0.0038(5) 0.0012(4)
    C10 0.0312(7) 0.0365(7) 0.0233(6) 0.0025(6) 0.0040(5) -0.0056(5)
    O7 0.0601(8) 0.0373(6) 0.0235(5) 0.0146(5) 0.0066(5) -0.0020(4)
    O6 0.0555(7) 0.0349(6) 0.0494(7) 0.0197(5) -0.0035(6) -0.0106(5)
    C3 0.0325(7) 0.0269(6) 0.0214(5) -0.0002(5) -0.0006(5) -0.0038(5)
    C1 0.0349(7) 0.0232(5) 0.0251(6) -0.0056(5) 0.0029(5) 0.0002(5)
    O4 0.0551(7) 0.0306(5) 0.0385(6) -0.0163(5) 0.0059(5) 0.0026(5)
    C5 0.0321(7) 0.0289(6) 0.0221(5) 0.0011(5) 0.0042(5) 0.0061(5)
    C7 0.0276(6) 0.0241(5) 0.0290(6) -0.0013(5) 0.0018(5) 0.0007(5)
    C4 0.0358(7) 0.0349(7) 0.0181(5) 0.0043(6) 0.0024(5) 0.0000(5)
    C11 0.0363(8) 0.0512(9) 0.0185(5) 0.0044(7) 0.0014(5) 0.0025(6)
    C12 0.0319(7) 0.0354(7) 0.0264(6) 0.0074(6) 0.0021(5) 0.0077(5)
    C8 0.0278(6) 0.0244(6) 0.0342(7) 0.0022(5) -0.0038(5) -0.0017(5)
    Cu2 0.03599(14) 0.03264(13) 0.03617(14) 0.00045(10) 0.00872(11) -0.01548(11)
    O8 0.0584(8) 0.0315(5) 0.0455(7) 0.0218(5) 0.0139(6) 0.0061(5)
    C14 0.0377(7) 0.0231(5) 0.0287(6) 0.0051(5) 0.0064(5) -0.0012(5)
    N4 0.0461(7) 0.0260(5) 0.0292(6) -0.0023(5) 0.0151(5) -0.0052(5)
    N3 0.0467(8) 0.0333(7) 0.0395(7) 0.0063(6) 0.0122(6) -0.0102(6)
    O10 0.0888(11) 0.0350(6) 0.0313(6) 0.0095(7) 0.0053(6) 0.0035(5)
    C15 0.0423(9) 0.0407(8) 0.0352(8) 0.0023(7) 0.0036(7) -0.0012(7)
    C16 0.0643(12) 0.0405(8) 0.0279(7) 0.0044(8) 0.0033(7) -0.0041(6)
    N5 0.0316(6) 0.0360(6) 0.0377(7) -0.0032(5) -0.0007(5) -0.0016(5)
    O9 0.0400(7) 0.0670(10) 0.0921(12) -0.0022(7) -0.0090(8) 0.0472(9)
    C17 0.0366(8) 0.0355(7) 0.0447(9) -0.0001(6) 0.0070(7) 0.0026(7)
_geom_special_details
;
All s.u.'s (except the s.u. in the dihedral angle between two l.s. planes) are
estimated using the full covariance matrix. The cell s.u.'s are taken into
account individually in the estimation of s.u.'s in distances, angles and
torsion angles; correlations between s.u.'s in cell parameters are only used
when they are defined by crystal symmetry. An approximate (isotropic)
treatment of cell s.u.'s is used for estimating s.u.'s involving l.s. planes.
;
loop_
    _geom_bond_atom_site_label_1
    _geom_bond_atom_site_label_2
    _geom_bond_site_symmetry_2
    _geom_bond_distance
    _geom_bond_publ_flag
    Cu1 N2 . 1.9228(11) ?
    Cu1 N1 . 1.9549(11) ?
    Cu1 O7 . 2.1030(11) ?
    Cu1 O5 . 2.1328(11) ?
    Cu1 O1 . 2.2808(11) ?
    Cu1 O3 . 2.3041(11) ?
    N1 C6 . 1.3375(16) ?
    N1 C2 . 1.3390(17) ?
    O5 C8 . 1.2626(18) ?
    O3 C7 . 1.2461(18) ?
    N2 C9 . 1.3271(16) ?
    N2 C13 . 1.3303(16) ?
    C2 C3 . 1.3837(18) ?
    C2 C1 . 1.5188(18) ?
    C6 C5 . 1.3834(18) ?
    C6 C7 . 1.5146(19) ?
    C9 C10 . 1.3826(19) ?
    C9 C8 . 1.5162(19) ?
    O1 C1 . 1.2553(17) ?
    O2 C1 . 1.2439(17) ?
    C13 C12 . 1.3772(19) ?
    C13 C14 . 1.5109(18) ?
    C10 C11 . 1.384(2) ?
    C10 H10 . 0.9300 ?
    O7 C14 . 1.2567(18) ?
    O6 C8 . 1.2350(18) ?
    C3 C4 . 1.381(2) ?
    C3 H3 . 0.9300 ?
    O4 C7 . 1.2520(17) ?
    C5 C4 . 1.380(2) ?
    C5 H5 . 0.9300 ?
    C4 H4 . 0.9300 ?
    C11 C12 . 1.391(2) ?
    C11 H11 . 0.9300 ?
    C12 H12 . 0.9300 ?
    Cu2 N3 3_566 2.0019(16) ?
    Cu2 N3 . 2.0019(16) ?
    Cu2 N4 . 2.0080(13) ?
    Cu2 N4 3_566 2.0080(13) ?
    O8 C14 . 1.2389(17) ?
    N4 C16 . 1.473(2) ?
    N4 H4A . 0.843(19) ?
    N4 H4B . 0.84(2) ?
    N3 C15 . 1.469(2) ?
    N3 H3A . 0.87(2) ?
    N3 H3B . 0.80(2) ?
    O10 H10A . 0.883(15) ?
    O10 H10B . 0.921(16) ?
    C15 C16 . 1.505(2) ?
    C15 H15A . 0.9700 ?
    C15 H15B . 0.9700 ?
    C16 H16A . 0.9700 ?
    C16 H16B . 0.9700 ?
    N5 C17 . 1.467(2) ?
    N5 H5A . 0.8900 ?
    N5 H5B . 0.8900 ?
    N5 H5C . 0.8900 ?
    O9 H9A . 0.831(17) ?
    O9 H9B . 0.875(17) ?
    C17 C17 3_676 1.516(3) ?
    C17 H17A . 0.9700 ?
    C17 H17B . 0.9700 ?
loop_
    _geom_angle_atom_site_label_1
    _geom_angle_atom_site_label_2
    _geom_angle_atom_site_label_3
    _geom_angle_site_symmetry_1
    _geom_angle_site_symmetry_3
    _geom_angle
    _geom_angle_publ_flag
    N2 Cu1 N1 . . 173.52(4) ?
    N2 Cu1 O7 . . 79.31(4) ?
    N1 Cu1 O7 . . 95.33(4) ?
    N2 Cu1 O5 . . 78.49(4) ?
    N1 Cu1 O5 . . 107.04(4) ?
    O7 Cu1 O5 . . 157.55(4) ?
    N2 Cu1 O1 . . 99.47(4) ?
    N1 Cu1 O1 . . 76.64(4) ?
    O7 Cu1 O1 . . 88.96(5) ?
    O5 Cu1 O1 . . 97.89(5) ?
    N2 Cu1 O3 . . 107.65(4) ?
    N1 Cu1 O3 . . 76.64(4) ?
    O7 Cu1 O3 . . 99.06(5) ?
    O5 Cu1 O3 . . 84.60(5) ?
    O1 Cu1 O3 . . 152.68(4) ?
    C6 N1 C2 . . 120.58(11) ?
    C6 N1 Cu1 . . 120.18(9) ?
    C2 N1 Cu1 . . 119.20(8) ?
    C8 O5 Cu1 . . 113.42(9) ?
    C7 O3 Cu1 . . 110.25(9) ?
    C9 N2 C13 . . 122.16(11) ?
    C9 N2 Cu1 . . 119.64(9) ?
    C13 N2 Cu1 . . 118.20(8) ?
    N1 C2 C3 . . 121.04(12) ?
    N1 C2 C1 . . 115.09(11) ?
    C3 C2 C1 . . 123.82(12) ?
    N1 C6 C5 . . 121.00(12) ?
    N1 C6 C7 . . 114.86(11) ?
    C5 C6 C7 . . 124.12(12) ?
    N2 C9 C10 . . 120.42(12) ?
    N2 C9 C8 . . 112.77(11) ?
    C10 C9 C8 . . 126.78(12) ?
    C1 O1 Cu1 . . 110.04(9) ?
    N2 C13 C12 . . 120.68(12) ?
    N2 C13 C14 . . 113.03(11) ?
    C12 C13 C14 . . 126.20(12) ?
    C9 C10 C11 . . 118.42(12) ?
    C9 C10 H10 . . 120.8 ?
    C11 C10 H10 . . 120.8 ?
    C14 O7 Cu1 . . 113.50(9) ?
    C4 C3 C2 . . 118.76(13) ?
    C4 C3 H3 . . 120.6 ?
    C2 C3 H3 . . 120.6 ?
    O2 C1 O1 . . 126.87(13) ?
    O2 C1 C2 . . 117.84(12) ?
    O1 C1 C2 . . 115.30(11) ?
    C4 C5 C6 . . 118.86(12) ?
    C4 C5 H5 . . 120.6 ?
    C6 C5 H5 . . 120.6 ?
    O3 C7 O4 . . 126.50(14) ?
    O3 C7 C6 . . 117.18(12) ?
    O4 C7 C6 . . 116.32(13) ?
    C5 C4 C3 . . 119.72(12) ?
    C5 C4 H4 . . 120.1 ?
    C3 C4 H4 . . 120.1 ?
    C10 C11 C12 . . 120.11(13) ?
    C10 C11 H11 . . 119.9 ?
    C12 C11 H11 . . 119.9 ?
    C13 C12 C11 . . 118.20(13) ?
    C13 C12 H12 . . 120.9 ?
    C11 C12 H12 . . 120.9 ?
    O6 C8 O5 . . 126.80(14) ?
    O6 C8 C9 . . 118.08(13) ?
    O5 C8 C9 . . 115.12(12) ?
    N3 Cu2 N3 3_566 . 180.0 ?
    N3 Cu2 N4 3_566 . 96.20(6) ?
    N3 Cu2 N4 . . 83.80(6) ?
    N3 Cu2 N4 3_566 3_566 83.80(6) ?
    N3 Cu2 N4 . 3_566 96.20(6) ?
    N4 Cu2 N4 . 3_566 180.00(6) ?
    O8 C14 O7 . . 125.87(13) ?
    O8 C14 C13 . . 118.69(13) ?
    O7 C14 C13 . . 115.42(12) ?
    C16 N4 Cu2 . . 110.04(10) ?
    C16 N4 H4A . . 111.8(13) ?
    Cu2 N4 H4A . . 118.2(13) ?
    C16 N4 H4B . . 106.9(15) ?
    Cu2 N4 H4B . . 107.7(16) ?
    H4A N4 H4B . . 101.2(19) ?
    C15 N3 Cu2 . . 108.13(10) ?
    C15 N3 H3A . . 107.5(15) ?
    Cu2 N3 H3A . . 108.0(14) ?
    C15 N3 H3B . . 114.6(17) ?
    Cu2 N3 H3B . . 116.4(17) ?
    H3A N3 H3B . . 101(2) ?
    H10A O10 H10B . . 106.7(17) ?
    N3 C15 C16 . . 106.47(15) ?
    N3 C15 H15A . . 110.4 ?
    C16 C15 H15A . . 110.4 ?
    N3 C15 H15B . . 110.4 ?
    C16 C15 H15B . . 110.4 ?
    H15A C15 H15B . . 108.6 ?
    N4 C16 C15 . . 107.96(13) ?
    N4 C16 H16A . . 110.1 ?
    C15 C16 H16A . . 110.1 ?
    N4 C16 H16B . . 110.1 ?
    C15 C16 H16B . . 110.1 ?
    H16A C16 H16B . . 108.4 ?
    C17 N5 H5A . . 109.5 ?
    C17 N5 H5B . . 109.5 ?
    H5A N5 H5B . . 109.5 ?
    C17 N5 H5C . . 109.5 ?
    H5A N5 H5C . . 109.5 ?
    H5B N5 H5C . . 109.5 ?
    H9A O9 H9B . . 91(3) ?
    N5 C17 C17 . 3_676 110.25(17) ?
    N5 C17 H17A . . 109.6 ?
    C17 C17 H17A 3_676 . 109.6 ?
    N5 C17 H17B . . 109.6 ?
    C17 C17 H17B 3_676 . 109.6 ?
    H17A C17 H17B . . 108.1 ?
loop_
    _geom_torsion_atom_site_label_1
    _geom_torsion_atom_site_label_2
    _geom_torsion_atom_site_label_3
    _geom_torsion_atom_site_label_4
    _geom_torsion_site_symmetry_1
    _geom_torsion_site_symmetry_2
    _geom_torsion_site_symmetry_3
    _geom_torsion_site_symmetry_4
    _geom_torsion
    _geom_torsion_publ_flag
    O7 Cu1 N1 C6 . . . . -100.17(11) ?
    O5 Cu1 N1 C6 . . . . 77.88(11) ?
    O1 Cu1 N1 C6 . . . . 172.17(11) ?
    O3 Cu1 N1 C6 . . . . -2.10(10) ?
    O7 Cu1 N1 C2 . . . . 77.69(10) ?
    O5 Cu1 N1 C2 . . . . -104.25(10) ?
    O1 Cu1 N1 C2 . . . . -9.96(10) ?
    O3 Cu1 N1 C2 . . . . 175.77(11) ?
    N2 Cu1 O5 C8 . . . . 6.16(10) ?
    N1 Cu1 O5 C8 . . . . -177.35(10) ?
    O7 Cu1 O5 C8 . . . . -2.43(19) ?
    O1 Cu1 O5 C8 . . . . 104.28(11) ?
    O3 Cu1 O5 C8 . . . . -103.11(11) ?
    N2 Cu1 O3 C7 . . . . -177.91(10) ?
    N1 Cu1 O3 C7 . . . . 7.14(10) ?
    O7 Cu1 O3 C7 . . . . 100.50(10) ?
    O5 Cu1 O3 C7 . . . . -101.83(10) ?
    O1 Cu1 O3 C7 . . . . -5.07(16) ?
    O7 Cu1 N2 C9 . . . . 174.33(11) ?
    O5 Cu1 N2 C9 . . . . -2.34(10) ?
    O1 Cu1 N2 C9 . . . . -98.55(10) ?
    O3 Cu1 N2 C9 . . . . 78.13(11) ?
    O7 Cu1 N2 C13 . . . . -5.37(10) ?
    O5 Cu1 N2 C13 . . . . 177.95(11) ?
    O1 Cu1 N2 C13 . . . . 81.74(10) ?
    O3 Cu1 N2 C13 . . . . -101.58(10) ?
    C6 N1 C2 C3 . . . . -1.7(2) ?
    Cu1 N1 C2 C3 . . . . -179.57(10) ?
    C6 N1 C2 C1 . . . . -179.23(12) ?
    Cu1 N1 C2 C1 . . . . 2.91(15) ?
    C2 N1 C6 C5 . . . . 1.2(2) ?
    Cu1 N1 C6 C5 . . . . 179.08(10) ?
    C2 N1 C6 C7 . . . . 179.77(11) ?
    Cu1 N1 C6 C7 . . . . -2.39(15) ?
    C13 N2 C9 C10 . . . . 0.1(2) ?
    Cu1 N2 C9 C10 . . . . -179.56(10) ?
    C13 N2 C9 C8 . . . . 178.54(11) ?
    Cu1 N2 C9 C8 . . . . -1.15(15) ?
    N2 Cu1 O1 C1 . . . . -157.62(10) ?
    N1 Cu1 O1 C1 . . . . 17.09(10) ?
    O7 Cu1 O1 C1 . . . . -78.64(11) ?
    O5 Cu1 O1 C1 . . . . 122.82(10) ?
    O3 Cu1 O1 C1 . . . . 29.29(16) ?
    C9 N2 C13 C12 . . . . 0.3(2) ?
    Cu1 N2 C13 C12 . . . . -179.98(11) ?
    C9 N2 C13 C14 . . . . -176.31(12) ?
    Cu1 N2 C13 C14 . . . . 3.39(15) ?
    N2 C9 C10 C11 . . . . -0.2(2) ?
    C8 C9 C10 C11 . . . . -178.36(14) ?
    N2 Cu1 O7 C14 . . . . 6.88(11) ?
    N1 Cu1 O7 C14 . . . . -169.43(11) ?
    O5 Cu1 O7 C14 . . . . 15.4(2) ?
    O1 Cu1 O7 C14 . . . . -92.96(12) ?
    O3 Cu1 O7 C14 . . . . 113.29(12) ?
    N1 C2 C3 C4 . . . . 0.3(2) ?
    C1 C2 C3 C4 . . . . 177.64(13) ?
    Cu1 O1 C1 O2 . . . . 160.26(14) ?
    Cu1 O1 C1 C2 . . . . -20.20(16) ?
    N1 C2 C1 O2 . . . . -166.87(13) ?
    C3 C2 C1 O2 . . . . 15.7(2) ?
    N1 C2 C1 O1 . . . . 13.55(19) ?
    C3 C2 C1 O1 . . . . -163.89(14) ?
    N1 C6 C5 C4 . . . . 0.6(2) ?
    C7 C6 C5 C4 . . . . -177.81(13) ?
    Cu1 O3 C7 O4 . . . . 169.07(13) ?
    Cu1 O3 C7 C6 . . . . -10.36(15) ?
    N1 C6 C7 O3 . . . . 9.37(19) ?
    C5 C6 C7 O3 . . . . -172.16(14) ?
    N1 C6 C7 O4 . . . . -170.12(13) ?
    C5 C6 C7 O4 . . . . 8.4(2) ?
    C6 C5 C4 C3 . . . . -1.9(2) ?
    C2 C3 C4 C5 . . . . 1.5(2) ?
    C9 C10 C11 C12 . . . . -0.2(2) ?
    N2 C13 C12 C11 . . . . -0.7(2) ?
    C14 C13 C12 C11 . . . . 175.45(14) ?
    C10 C11 C12 C13 . . . . 0.6(2) ?
    Cu1 O5 C8 O6 . . . . 171.92(14) ?
    Cu1 O5 C8 C9 . . . . -8.36(16) ?
    N2 C9 C8 O6 . . . . -173.61(13) ?
    C10 C9 C8 O6 . . . . 4.7(2) ?
    N2 C9 C8 O5 . . . . 6.65(18) ?
    C10 C9 C8 O5 . . . . -175.07(14) ?
    Cu1 O7 C14 O8 . . . . 174.91(13) ?
    Cu1 O7 C14 C13 . . . . -6.97(17) ?
    N2 C13 C14 O8 . . . . -178.92(13) ?
    C12 C13 C14 O8 . . . . 4.7(2) ?
    N2 C13 C14 O7 . . . . 2.82(19) ?
    C12 C13 C14 O7 . . . . -173.59(15) ?
    N3 Cu2 N4 C16 3_566 . . . 173.36(12) ?
    N3 Cu2 N4 C16 . . . . -6.64(12) ?
    N4 Cu2 N3 C15 . . . . -22.24(11) ?
    N4 Cu2 N3 C15 3_566 . . . 157.76(11) ?
    Cu2 N3 C15 C16 . . . . 45.93(16) ?
    Cu2 N4 C16 C15 . . . . 33.54(17) ?
    N3 C15 C16 N4 . . . . -52.17(18) ?
loop_
    _geom_hbond_atom_site_label_D
    _geom_hbond_atom_site_label_H
    _geom_hbond_atom_site_label_A
    _geom_hbond_site_symmetry_A
    _geom_hbond_distance_DH
    _geom_hbond_distance_HA
    _geom_hbond_distance_DA
    _geom_hbond_angle_DHA
    N4 H4B O1 . 0.84(2) 2.07(2) 2.8697(17) 160(2)
    O10 H10B O2 . 0.921(16) 1.874(16) 2.7927(17) 176(3)
    N5 H5A O9 . 0.89 1.93 2.808(2) 167.4
    O9 H9B O5 . 0.875(17) 2.50(2) 3.211(2) 139(3)
    O9 H9B O6 . 0.875(17) 1.96(2) 2.793(2) 159(3)
    N3 H3A O6 2_546 0.87(2) 2.51(2) 3.218(2) 138.5(18)
    O9 H9A O10 4_576 0.831(17) 2.10(2) 2.893(3) 160(3)
    N5 H5B O9 3_576 0.89 2.59 3.106(2) 117.7
    N5 H5B O10 2 0.89 2.06 2.9151(19) 159.5
    N5 H5C O4 3_676 0.89 1.82 2.6882(18) 166.3
    N4 H4A O8 1_455 0.843(19) 2.482(19) 3.2079(19) 144.8(17)
    O10 H10A O8 3_666 0.883(15) 1.821(16) 2.6824(17) 165(2)
    N3 H3B O8 3_666 0.80(2) 2.31(3) 3.0664(19) 156(2)
    N3 H3B O7 3_666 0.80(2) 2.43(2) 3.1383(17) 147(2)
data_global
_journal_date_recd_electronic     2012-04-28
_journal_date_accepted     2012-05-15
_journal_name_full     'Acta Crystallographica, Section E'
_journal_year     2012
_journal_volume     68
_journal_issue      6
_journal_page_first     em830
_journal_page_last     em831
_journal_paper_category     QM
_journal_paper_doi     10.1107/S1600536812022039
_journal_coeditor_code     QM2066
_publ_contact_author_name     'Amir Shokooh Saljooghi'
_publ_contact_author_address
;
Department of Chemistry, Ferdowsi University of Mashhad, Mashhad 91779, Iran
;
_publ_contact_author_email     amir.saljooghi@yahoo.com
_publ_contact_author_fax     '(+98)-511-8795457'
_publ_contact_author_phone     '(+98)-511-8796416'
_publ_section_title
;\
[(Pyridine-2,6-dicarboxylato)copper(II)]-\m-(pyridine-2,6-dicarboxylato)-\
[bis(ethylenediamine)copper(II)]-\m-(pyridine-2,6-dicarboxylato)-[(pyridine-\
2,6-dicarboxylato)copper(II)] ethylenediamine monosolvate tetrahydrate
;
loop_
    _publ_author_name
    _publ_author_address
    'Shokooh Saljooghi, Amir'
;
Department of Chemistry, Ferdowsi University of Mashhad, Mashhad 91779, Iran
;
    'Amiri Rudbari, Hadi'
;
Dipartimento di Chimica Inorganica, Chimica Analitica e Chimica Fisica,
Universit\`a di Messina, Salita Sperone, 31 Contrada Papardo,
98166 Messina, Italy
;
    'Nicol\`o, Francesco'
;
Dipartimento di Chimica Inorganica, Chimica Analitica e Chimica Fisica,
Universit\`a di Messina, Salita Sperone, 31 Contrada Papardo,
98166 Messina, Italy
;
    'Zahmati, Maliheh'
;
Department of Chemistry, Ferdowsi University of Mashhad, Mashhad 91779, Iran
;
    'Delavar Mendi, Fatemeh'
;
Department of Chemistry, Ferdowsi University of Mashhad, Mashhad 91779, Iran
;
