# Supplementary material for: [(Pyridine-2,6-dicarboxyl­ato)copper(II)]-μ-(pyridine-2,6-dicarboxyl­ato)-[bis­(ethyl­enediamine)­copper(II)]-μ-(pyridine-2,6-dicarboxyl­ato)-[(pyridine-2,6-dicarboxyl­ato)copper(II)] ethyl­enediamine monosolvate tetra­hydrate
Source: Acta Crystallogr Sect E Struct Rep Online. 2012 May 26;68(Pt 6):m830–1. doi: 10.1107/S1600536812022039 (PMC3379149; doi:10.1107/S1600536812022039)
Supplement: Supplementary file 2 [file e-68-0m830-Isup2.hkl]

#
# h,k,l, Fc-squared, Fo-squared, sigma(Fo-squared) and status flag
#
data_I
_shelx_title ' M+P21N in P2(1)/n'
_shelx_refln_list_code          4
_shelx_F_calc_maximum      280.95
_exptl_crystal_F_000      1134.00
_reflns_d_resolution_high  0.6169
 
loop_
 _symmetry_equiv_pos_as_xyz
 'x, y, z'
 '-x+1/2, y+1/2, -z+1/2'
 '-x, -y, -z'
 'x-1/2, -y-1/2, z-1/2'
 
_cell_length_a     8.1520
_cell_length_b    20.5380
_cell_length_c    12.7360
_cell_angle_alpha  90.000
_cell_angle_beta   93.441
_cell_angle_gamma  90.000
 
_shelx_F_squared_multiplier     1.000
 
loop_
 _refln_index_h
 _refln_index_k
 _refln_index_l
 _refln_F_squared_calc
 _refln_F_squared_meas
 _refln_F_squared_sigma
 _refln_observed_status
   2   0   0      229.39      194.61      5.21 o
   4   0   0      849.39      832.75     17.29 o
   6   0   0     5612.68     6050.38    104.57 o
   8   0   0       80.19       86.02     10.27 o
  10   0   0      333.07      308.62     22.50 o
  12   0   0        3.55        5.63     31.42 o
   1   1   0     4481.12     4148.72    122.27 o
   2   1   0     4659.42     4493.01     53.49 o
   3   1   0      174.11      155.49      4.32 o
   4   1   0     2436.97     2309.62     29.17 o
   5   1   0     1064.67      991.34     16.39 o
   6   1   0      149.18      156.74     10.96 o
   7   1   0      156.82      150.92     11.17 o
   8   1   0      388.83      403.05     14.43 o
   9   1   0      260.96      265.20      9.77 o
  10   1   0        6.63        9.65      8.14 o
  11   1   0        4.27       -1.48     10.66 o
  12   1   0        3.78        2.76     11.88 o
  13   1   0       48.69       59.00     45.00 o
   1   2   0      681.36      619.09     17.58 o
   2   2   0     8718.57     9218.85    108.20 o
   3   2   0      214.74      202.95      7.91 o
   4   2   0    10905.83    10647.93    126.11 o
   5   2   0      421.49      443.68      8.57 o
   6   2   0     6409.88     6408.53     78.10 o
   7   2   0       92.20       90.00      5.79 o
   8   2   0       92.44      120.84      6.89 o
   9   2   0      100.22       92.32      8.54 o
  10   2   0        2.03        1.42      8.15 o
  11   2   0        4.28       -8.40     10.18 o
  12   2   0        5.78        3.27     13.46 o
  13   2   0        1.04       13.43     19.38 o
   1   3   0    14397.43    14447.98    186.35 o
   2   3   0    78933.66    79760.42   1480.63 o
   3   3   0     3223.83     3207.66     38.99 o
   4   3   0     4364.55     4345.17     52.80 o
   5   3   0      343.07      319.77      7.19 o
   6   3   0       37.63       48.02      4.41 o
   7   3   0        1.79       -3.86      3.86 o
   8   3   0      660.45      682.78     13.57 o
   9   3   0      207.71      225.53     10.68 o
  10   3   0        7.91        4.31      8.26 o
  11   3   0       80.62       74.15     11.84 o
  12   3   0        0.28       17.34     17.90 o
  13   3   0       10.95       22.09     15.03 o
   0   4   0    51781.15    45098.99   1622.56 o
   1   4   0      484.88      562.56     12.16 o
   2   4   0    14169.13    15153.01    194.33 o
   3   4   0     1424.92     1479.01     20.26 o
   4   4   0       53.24       40.03      2.95 o
   5   4   0       13.36       12.80      3.11 o
   6   4   0      385.71      359.55      9.56 o
   7   4   0        3.40       -0.05      5.00 o
   8   4   0       33.65       32.43      5.91 o
   9   4   0      624.96      604.50     19.78 o
  10   4   0      172.99      173.20     11.00 o
  11   4   0        0.03       -1.81     10.29 o
  12   4   0       95.04       61.76     15.35 o
  13   4   0        0.61       -4.17     14.30 o
   1   5   0        3.52        3.11      1.27 o
   2   5   0    48511.69    50359.25    552.47 o
   3   5   0     2790.10     2706.18     36.67 o
   4   5   0     6366.62     6818.43     81.62 o
   5   5   0     3062.17     2936.46     37.12 o
   6   5   0      127.19      132.00      4.95 o
   7   5   0       73.79       87.61      5.03 o
   8   5   0      718.12      693.10     16.01 o
   9   5   0      152.54      166.50     11.90 o
  10   5   0       16.97        5.30      8.48 o
  11   5   0        8.47        9.64     10.26 o
  12   5   0       10.77        5.74     13.39 o
  13   5   0        6.05       18.98     17.83 o
   0   6   0     4328.66     4693.13     99.90 o
   1   6   0     3329.49     3448.71     42.12 o
   2   6   0     3435.64     3707.03     41.87 o
   3   6   0      733.47      601.09      9.72 o
   4   6   0    16446.14    17235.03    204.31 o
   5   6   0      347.93      341.79      6.82 o
   6   6   0      801.64      793.38     12.25 o
   7   6   0      393.40      367.26     11.52 o
   8   6   0       46.27       46.00      6.41 o
   9   6   0      477.36      470.62     14.85 o
  10   6   0       11.61        2.02      8.17 o
  11   6   0        4.77       -9.94      9.94 o
  12   6   0        1.78       -8.79     12.67 o
   1   7   0     6789.14     6701.99     80.75 o
   2   7   0    13751.07    14131.65    145.24 o
   3   7   0     1478.97     1371.55     18.57 o
   4   7   0    13459.78    14283.18    169.94 o
   5   7   0       86.20       74.53      6.74 o
   6   7   0       23.78       14.56      4.45 o
   7   7   0       57.55       41.98      5.64 o
   8   7   0      100.16       88.85      7.11 o
   9   7   0      239.59      237.51     11.20 o
  10   7   0      198.13      189.17     12.92 o
  11   7   0      135.67      125.11     12.90 o
  12   7   0        4.42       -4.81     12.67 o
   0   8   0     5526.73     5479.16     94.02 o
   1   8   0        3.00        8.32      2.01 o
   2   8   0     2279.11     2260.00     26.33 o
   3   8   0    15438.42    16174.28    178.17 o
   4   8   0     2721.60     2923.04     37.17 o
   5   8   0        8.78        4.42      3.71 o
   6   8   0        7.21        2.15      4.35 o
   7   8   0      185.66      183.96      8.08 o
   8   8   0      514.28      505.04     19.66 o
   9   8   0      179.49      185.52     10.54 o
  10   8   0      325.24      323.62     17.81 o
  11   8   0       42.47       24.81     18.38 o
  12   8   0       43.97       21.56     14.73 o
   1   9   0        5.83       14.66      2.41 o
   2   9   0     3111.87     3251.80     37.20 o
   3   9   0     4405.85     4488.28     51.06 o
   4   9   0     5180.64     5603.72     68.58 o
   5   9   0     1470.17     1461.15     21.04 o
   6   9   0     1134.43     1083.80     17.56 o
   7   9   0     2346.63     2376.89     33.14 o
   8   9   0        8.77       -5.85      5.85 o
   9   9   0        2.61        5.21      8.60 o
  10   9   0      324.67      341.28     16.01 o
  11   9   0       78.97       63.87     19.06 o
  12   9   0       10.17       16.66     13.54 o
   0  10   0     1774.03     1936.21     35.70 o
   1  10   0     4137.25     4333.96     53.36 o
   2  10   0       39.06       59.34      3.08 o
   3  10   0      802.02      854.16     16.39 o
   4  10   0     4541.67     4715.16     58.41 o
   5  10   0      584.66      627.25     12.02 o
   6  10   0     2873.05     2929.52     38.96 o
   7  10   0      445.23      488.27     12.09 o
   8  10   0      351.12      357.88     12.42 o
   9  10   0       78.66       91.89     10.39 o
  10  10   0        0.02       -9.64      9.64 o
  11  10   0        6.60      -10.47     12.04 o
  12  10   0       11.25       21.61     13.80 o
   1  11   0    10089.61     9807.67    181.27 o
   2  11   0      148.92      128.00      7.02 o
   3  11   0      816.67      828.34     12.90 o
   4  11   0       64.83       46.38      4.44 o
   5  11   0     1837.79     1878.28     26.18 o
   6  11   0     1258.78     1250.86     19.99 o
   7  11   0       11.23       13.35      5.66 o
   8  11   0      257.92      242.94     11.11 o
   9  11   0       73.13       75.35     12.50 o
  10  11   0        4.63        5.84     11.55 o
  11  11   0      243.01      286.61     30.13 o
  12  11   0       11.48        8.31     29.72 o
   0  12   0     7130.72     7352.15    126.67 o
   1  12   0       43.41       34.58      2.93 o
   2  12   0     1204.85     1171.76     23.09 o
   3  12   0     1893.72     1896.99     25.52 o
   4  12   0       62.27       69.04      4.99 o
   5  12   0      268.83      303.77     10.21 o
   6  12   0        2.92       14.34      7.08 o
   7  12   0      259.55      250.09     10.67 o
   8  12   0        5.27        8.31      8.32 o
   9  12   0      224.16      229.95     17.25 o
  10  12   0       79.14       88.71     13.60 o
  11  12   0       95.13       98.94     33.96 o
  12  12   0       50.76       67.08     19.81 o
   1  13   0     2136.90     2284.71     29.86 o
   2  13   0      107.72      111.72      4.47 o
   3  13   0     1563.64     1576.87     21.82 o
   4  13   0       62.56       80.99      5.10 o
   5  13   0     5121.78     5360.23     83.04 o
   6  13   0      453.00      451.14     14.82 o
   7  13   0     1374.85     1516.98     29.92 o
   8  13   0      346.40      277.15     13.35 o
   9  13   0       34.17       24.10     11.25 o
  10  13   0        1.72        9.31     12.61 o
  11  13   0       55.38       48.82     18.01 o
  12  13   0        0.41        4.09     18.30 o
   0  14   0       16.34       25.31      5.05 o
   1  14   0     2872.62     2961.87     42.20 o
   2  14   0     1483.34     1507.94     24.05 o
   3  14   0       84.35       80.65      4.02 o
   4  14   0      552.03      537.55     12.77 o
   5  14   0      297.86      359.17     39.58 o
   6  14   0     1707.92     1823.00     51.35 o
   7  14   0      391.53      375.60     21.94 o
   8  14   0       33.60       35.42     13.24 o
   9  14   0      144.21      169.47     12.77 o
  10  14   0        7.50      -11.60     17.41 o
  11  14   0       31.12       15.71     18.01 o
   1  15   0     4716.32     4743.58     65.50 o
   2  15   0      112.28      136.58      5.11 o
   3  15   0      819.23      839.72     13.74 o
   4  15   0     4117.11     4038.45     57.20 o
   5  15   0      828.88      843.80     19.46 o
   6  15   0       56.66       45.49      8.01 o
   7  15   0       31.46       46.11      8.81 o
   8  15   0      496.39      452.95     21.91 o
   9  15   0       19.20       20.09     11.59 o
  10  15   0       45.41       49.17     17.70 o
  11  15   0      165.16      153.03     22.21 o
   0  16   0      375.00      382.01     13.59 o
   1  16   0      578.15      610.92     11.90 o
   2  16   0      167.33      181.97      6.43 o
   3  16   0     4725.87     4698.38     65.42 o
   4  16   0      121.32      136.99      7.33 o
   5  16   0       43.88       50.13      7.58 o
   6  16   0        4.75        2.86      7.34 o
   7  16   0      310.21      307.31     16.34 o
   8  16   0      201.42      182.20     15.89 o
   9  16   0      518.36      560.82     24.01 o
  10  16   0       84.40       76.35     18.90 o
  11  16   0       65.77       48.62     19.51 o
   1  17   0      135.26      147.81      8.11 o
   2  17   0       32.42       40.02      5.87 o
   3  17   0      441.82      452.29     14.15 o
   4  17   0        0.12        1.35      6.26 o
   5  17   0     1016.04     1046.86     27.23 o
   6  17   0        3.34        6.68      9.78 o
   7  17   0      561.15      562.27     45.18 o
   8  17   0       67.51       51.41     12.56 o
   9  17   0       54.68       69.24     13.87 o
  10  17   0        4.88        5.52     16.81 o
  11  17   0        2.48       10.97     18.30 o
   0  18   0      696.72      764.92     29.00 o
   1  18   0      809.79      805.11     14.21 o
   2  18   0     5494.25     5568.75     77.05 o
   3  18   0     1889.43     1879.96     34.33 o
   4  18   0       24.95       31.21      7.12 o
   5  18   0      126.40      115.28     11.19 o
   6  18   0       29.16       40.15     10.57 o
   7  18   0      183.73      178.41     14.34 o
   8  18   0       39.81       47.76     12.73 o
   9  18   0      356.79      334.38     33.06 o
  10  18   0       15.29       -7.14     16.78 o
  11  18   0        2.98        1.03     18.30 o
   1  19   0     2062.83     2202.02     30.59 o
   2  19   0      302.90      322.07     13.10 o
   3  19   0       59.50       79.13      9.56 o
   4  19   0        1.36       -3.27      7.72 o
   5  19   0       28.97       37.21      9.78 o
   6  19   0        0.14        8.26      9.71 o
   7  19   0       71.60       71.45     12.54 o
   8  19   0        0.25       13.98     12.70 o
   9  19   0       42.87       66.92     14.54 o
  10  19   0        1.25       13.54     30.14 o
   0  20   0      639.91      668.88     19.01 o
   1  20   0      232.57      261.88      8.38 o
   2  20   0        3.14        5.84      5.69 o
   3  20   0     2040.08     2023.25     36.95 o
   4  20   0      217.55      223.50     11.61 o
   5  20   0       73.87       80.63     11.21 o
   6  20   0      534.78      544.97     27.65 o
   7  20   0       12.45       34.50     12.04 o
   8  20   0       69.80       96.94     14.52 o
   9  20   0      155.03      141.60     16.47 o
  10  20   0       55.14       14.10     20.38 o
   1  21   0      240.79      254.01     10.27 o
   2  21   0      233.17      224.67      9.32 o
   3  21   0      446.96      443.87     15.12 o
   4  21   0      117.12      130.41     10.14 o
   5  21   0      420.12      399.04     18.08 o
   6  21   0       48.46       56.54     11.68 o
   7  21   0      610.18      676.69     32.22 o
   8  21   0       30.10       28.59     13.10 o
   9  21   0        0.65        6.84     13.32 o
  10  21   0        0.30       -5.17     17.64 o
   0  22   0     4161.14     4266.72     95.30 o
   1  22   0      122.21      132.07      9.50 o
   2  22   0      177.07      187.30      9.22 o
   3  22   0      528.73      561.02     17.41 o
   4  22   0        0.08       -7.40      7.40 o
   5  22   0      153.61      146.81     17.19 o
   6  22   0        2.20        2.29     10.97 o
   7  22   0       15.31       28.21     13.03 o
   8  22   0        2.29        1.44     14.87 o
   9  22   0       46.90       40.95     14.47 o
   1  23   0     1128.22     1192.13     19.84 o
   2  23   0      511.14      488.19     13.95 o
   3  23   0      101.08      118.70      9.96 o
   4  23   0      113.59      110.16     10.19 o
   5  23   0      104.90       99.51     12.82 o
   6  23   0       14.82       20.48     11.47 o
   7  23   0        3.06        1.95     11.83 o
   8  23   0       72.80       55.57     14.15 o
   9  23   0        2.20       -6.14     15.96 o
   0  24   0      941.81      935.82     31.86 o
   1  24   0      505.23      520.15     14.20 o
   2  24   0      210.17      221.08     14.61 o
   3  24   0       18.44       15.28      7.21 o
   4  24   0       70.75       71.40      9.98 o
   5  24   0      154.51      137.07     16.12 o
   6  24   0      595.67      595.06     35.79 o
   7  24   0        4.58       -1.19     13.33 o
   8  24   0       18.03       25.59     13.58 o
   9  24   0       25.88        2.88     14.16 o
   1  25   0      126.43      127.21      8.50 o
   2  25   0     1357.12     1298.56     34.68 o
   3  25   0       25.13       30.44      7.93 o
   4  25   0      153.01      164.67     12.04 o
   5  25   0      262.84      299.60     19.64 o
   6  25   0        3.42       15.39     12.33 o
   7  25   0      228.90      193.27     17.40 o
   8  25   0       35.12       28.53     14.34 o
   0  26   0      260.57      303.72     14.51 o
   1  26   0        0.75        1.51      6.94 o
   2  26   0      116.89      145.05      9.61 o
   3  26   0      308.43      346.34     14.51 o
   4  26   0       47.48       41.60      9.86 o
   5  26   0        5.61        3.30     10.92 o
   6  26   0        9.96        0.15     12.50 o
   7  26   0        6.15        9.28     13.29 o
   8  26   0       20.32       22.76     14.50 o
   1  27   0      188.63      190.60     10.10 o
   2  27   0      572.01      538.13     15.93 o
   3  27   0      189.77      202.78     14.48 o
   4  27   0      146.87      148.24     16.79 o
   5  27   0        0.05        6.52     11.84 o
   6  27   0        0.18       13.82     14.06 o
   7  27   0        0.76       -1.85     13.18 o
   0  28   0      515.69      472.81     31.84 o
   1  28   0       27.85       30.54      8.58 o
   2  28   0        6.21       12.65      7.95 o
   3  28   0       20.84       28.29      8.36 o
   4  28   0      448.76      427.19     24.27 o
   5  28   0       14.44       13.03     10.23 o
   6  28   0      216.45      238.31     34.96 o
   7  28   0        0.35       15.24     14.09 o
   1  29   0       36.16       45.15      9.36 o
   2  29   0      155.96      158.67     11.20 o
   3  29   0       13.55       28.67      8.77 o
   4  29   0      159.13      187.61     16.54 o
   5  29   0       66.31       90.04     12.50 o
   6  29   0       78.02       82.92     12.43 o
   0  30   0      222.72      238.82     29.29 o
   1  30   0       53.84       44.50      9.45 o
   2  30   0      175.57      187.52     11.34 o
   3  30   0       24.26       12.13      8.79 o
   4  30   0      152.80      150.38     14.73 o
   5  30   0       19.88       31.87     11.04 o
   1  31   0       17.76       19.65     12.75 o
   2  31   0      177.58      190.05     12.91 o
   3  31   0       43.05       53.23     13.73 o
   4  31   0       80.88       96.99     14.18 o
   0  32   0       58.19       72.78     14.61 o
   1  32   0       11.72       19.55     11.58 o
   2  32   0       28.96       48.25     12.72 o
   3  32   0        2.07       13.56     12.01 o
   1  33   0       36.43       22.89     12.41 o
 -13   0   1        3.75       -3.40     25.47 o
 -11   0   1      215.62      202.32     20.31 o
  -9   0   1       67.01       72.27      9.83 o
  -7   0   1     2036.00     2045.74     40.14 o
  -5   0   1    18936.05    18811.88    270.52 o
  -3   0   1     8910.69     8818.49    127.14 o
  -1   0   1     2532.80     1594.55     46.70 o
   3   0   1      466.18      471.76     10.61 o
   5   0   1    11260.59    10976.06    184.81 o
   7   0   1     6548.46     6770.34    117.48 o
   9   0   1      221.64      239.04     13.36 o
  11   0   1        0.90       -7.88     17.83 o
 -13   1   1       20.31       24.20     19.95 o
 -12   1   1        6.27       14.83     14.34 o
 -11   1   1        0.00      -10.26     10.26 o
 -10   1   1      389.48      385.99     13.89 o
  -9   1   1      237.72      235.42      9.34 o
  -8   1   1        1.79        4.19      5.02 o
  -7   1   1      571.87      540.49     10.11 o
  -6   1   1     1972.04     1963.41     22.71 o
  -5   1   1      120.35      132.56      8.10 o
  -4   1   1      289.20      262.67      4.56 o
  -3   1   1      701.89      600.48      7.65 o
  -2   1   1     1408.87     1242.61     13.65 o
  -1   1   1    15046.07    15876.00    267.37 o
   2   1   1     2684.21     3165.32     38.07 o
   3   1   1      503.89      371.56      6.45 o
   4   1   1      571.19      521.75      8.82 o
   5   1   1     4572.02     4772.93     58.52 o
   6   1   1      944.94      860.46     14.17 o
   7   1   1       59.39       77.45      5.63 o
   8   1   1      483.55      502.95     11.99 o
   9   1   1      453.40      481.66     12.71 o
  10   1   1      116.62      106.04     10.35 o
  11   1   1       20.00       11.53     10.66 o
  12   1   1       26.87       32.24     12.17 o
  13   1   1        0.27       19.88     17.98 o
 -13   2   1       26.23       58.31     19.51 o
 -12   2   1        0.29        2.76     13.81 o
 -11   2   1      402.58      417.44     19.85 o
 -10   2   1       85.62       89.37      9.16 o
  -9   2   1      307.74      325.37     11.39 o
  -8   2   1       92.28      104.38      6.46 o
  -7   2   1       44.77       45.83      4.90 o
  -6   2   1      115.48      124.58      6.18 o
  -5   2   1     1521.72     1508.71     17.47 o
  -4   2   1       82.38       97.53      5.35 o
  -3   2   1     3821.62     3811.34     39.95 o
  -2   2   1    15823.36    16983.47    172.66 o
  -1   2   1    27630.48    27796.10    359.76 o
   1   2   1    30710.56    25334.57    746.90 o
   2   2   1    12279.65    13322.91    156.27 o
   3   2   1     1373.32     1257.40     16.46 o
   4   2   1     4796.18     5014.20     60.72 o
   5   2   1     1565.07     1841.78     24.59 o
   6   2   1        0.70       -3.80      3.80 o
   7   2   1     2048.95     2033.48     28.33 o
   8   2   1       18.00        6.30      5.36 o
   9   2   1       40.88       53.61      8.08 o
  10   2   1       23.67       21.51      8.17 o
  11   2   1      102.50      111.07     12.52 o
  12   2   1        0.92        6.24     15.07 o
  13   2   1       40.52       73.72     19.81 o
 -13   3   1       48.64       54.87     19.49 o
 -12   3   1       67.59       77.53     15.34 o
 -11   3   1       15.08       24.20     10.70 o
 -10   3   1       45.98       56.56      8.85 o
  -9   3   1      395.39      380.04     12.89 o
  -8   3   1      395.69      380.89     15.82 o
  -7   3   1     1710.81     1729.41     22.68 o
  -6   3   1     2165.56     2110.47     24.18 o
  -5   3   1       82.66       89.90      4.55 o
  -4   3   1     1890.36     1832.85     21.99 o
  -3   3   1     3114.75     3035.13     32.26 o
  -2   3   1      511.44      405.58      4.99 o
  -1   3   1    13968.05    13436.47    375.65 o
   0   3   1      339.29      324.51     10.57 o
   1   3   1      525.37      519.47     33.66 o
   2   3   1    13658.32    14279.05    167.41 o
   3   3   1       37.61       32.69      2.45 o
   4   3   1     2122.51     2073.52     26.56 o
   5   3   1     3401.51     3504.43     43.78 o
   6   3   1     1143.74     1197.63     17.80 o
   7   3   1      143.32      156.45      6.52 o
   8   3   1      230.93      231.96      8.38 o
   9   3   1      562.93      526.95     15.46 o
  10   3   1       29.43       20.61      8.58 o
  11   3   1        1.95        5.53     10.46 o
  12   3   1       13.97       30.16     13.94 o
  13   3   1        2.60        9.22     17.10 o
 -13   4   1        3.22       15.29     14.69 o
 -12   4   1        0.07        1.05     13.07 o
 -11   4   1        9.71       14.89     10.52 o
 -10   4   1      622.28      592.55     17.91 o
  -9   4   1        5.57       -5.86      6.88 o
  -8   4   1      405.72      401.30     10.83 o
  -7   4   1     2589.08     2534.97     31.32 o
  -6   4   1      388.03      383.37      7.95 o
  -5   4   1     3669.12     3552.08     41.06 o
  -4   4   1     2003.07     2037.78     24.23 o
  -3   4   1    12436.87    12473.59    136.71 o
  -2   4   1    36589.15    37270.90    438.93 o
  -1   4   1       88.14       73.32      2.94 o
   0   4   1      235.11      247.55     13.97 o
   1   4   1     3036.18     2902.66     42.96 o
   2   4   1     6838.98     7640.90     98.79 o
   3   4   1       16.56        8.73      1.93 o
   4   4   1     4157.23     4241.49     51.70 o
   5   4   1     2858.02     2684.38     34.18 o
   6   4   1      396.99      375.65      8.82 o
   7   4   1     3371.39     3376.16     43.70 o
   8   4   1        9.07        3.84      6.24 o
   9   4   1      363.94      377.26     13.28 o
  10   4   1       49.50       48.36      9.03 o
  11   4   1        4.54        2.02      9.12 o
  12   4   1        0.92       -8.49     16.21 o
  13   4   1        0.24        9.30     17.98 o
 -13   5   1       62.67       67.61     15.93 o
 -12   5   1        0.93      -12.41     12.90 o
 -11   5   1        6.69       -2.63      9.60 o
 -10   5   1      644.47      681.82     18.16 o
  -9   5   1      167.67      168.37     10.12 o
  -8   5   1        2.76        8.42      6.51 o
  -7   5   1      630.76      601.49     11.15 o
  -6   5   1      360.08      340.43      7.63 o
  -5   5   1      366.80      343.20      6.97 o
  -4   5   1     2049.58     2270.67     26.84 o
  -3   5   1    23529.25    24366.61    286.88 o
  -2   5   1     5517.99     5424.50     65.47 o
  -1   5   1      634.64      665.15     12.20 o
   0   5   1       84.85       62.13      2.08 o
   1   5   1      683.39      720.07     14.69 o
   2   5   1     2311.22     1997.07     30.45 o
   3   5   1    48330.70    50196.00    642.23 o
   4   5   1      818.58      810.51     12.09 o
   5   5   1     1430.32     1407.72     19.57 o
   6   5   1       77.35       71.83      4.67 o
   7   5   1      358.06      375.24      9.41 o
   8   5   1      238.55      229.14      8.96 o
   9   5   1      526.97      493.36     16.81 o
  10   5   1       48.99       39.45      9.08 o
  11   5   1      220.07      208.19     12.70 o
  12   5   1       99.14      111.26     19.51 o
 -12   6   1        4.96        7.06     13.07 o
 -11   6   1      155.71      175.20     13.75 o
 -10   6   1       45.21       44.57     13.11 o
  -9   6   1      437.57      449.13     14.33 o
  -8   6   1     2016.28     2031.82     29.48 o
  -7   6   1      183.26      176.75      7.19 o
  -6   6   1       30.39       37.34      3.86 o
  -5   6   1      313.79      307.51      7.53 o
  -4   6   1     1149.85     1271.78     20.80 o
  -3   6   1      104.28      151.22      5.27 o
  -2   6   1    18456.65    19497.82    263.10 o
  -1   6   1     1848.01     1758.08     22.20 o
   0   6   1      316.61      383.03     12.39 o
   1   6   1      786.45      632.49      9.72 o
   2   6   1       17.72        6.55      2.94 o
   3   6   1    11039.01    11464.62    148.31 o
   4   6   1       34.00       51.36      6.50 o
   5   6   1      985.36      996.63     14.81 o
   6   6   1       48.69       52.06      4.34 o
   7   6   1       67.69       69.59      8.75 o
   8   6   1       80.95       85.66      6.89 o
   9   6   1      122.44      116.08      9.47 o
  10   6   1        4.41        4.52      8.21 o
  11   6   1      202.30      213.73     26.04 o
  12   6   1        1.83       13.75     16.44 o
 -12   7   1        0.91       -5.87     11.34 o
 -11   7   1        3.98       -2.55     10.78 o
 -10   7   1        0.63        0.73      9.52 o
  -9   7   1      233.07      203.40     14.57 o
  -8   7   1      932.36      994.28     22.47 o
  -7   7   1     1043.84     1046.23     17.29 o
  -6   7   1     3043.12     2919.04     39.93 o
  -5   7   1       54.09       57.70      4.29 o
  -4   7   1    20836.58    21520.13    254.42 o
  -3   7   1     2309.16     2252.48     26.56 o
  -2   7   1     2182.89     2117.66     27.20 o
  -1   7   1     3161.65     3156.05     38.83 o
   0   7   1        9.51       18.43      3.51 o
   1   7   1       74.28       66.28      4.06 o
   2   7   1        0.14        5.52      2.42 o
   3   7   1     9881.37    10639.52    154.30 o
   4   7   1       69.22       42.95      8.61 o
   5   7   1      337.62      316.83      8.87 o
   6   7   1     2039.77     1987.09     30.21 o
   7   7   1        8.16        6.22      5.11 o
   8   7   1      154.77      151.94      8.16 o
   9   7   1      385.19      389.93     13.43 o
  10   7   1       32.20       20.58      8.71 o
  11   7   1       42.69       22.58     12.50 o
  12   7   1        0.42       -6.73     15.83 o
 -12   8   1       17.28       28.12     12.47 o
 -11   8   1        1.56       -7.55     10.26 o
 -10   8   1       36.66       27.73     10.26 o
  -9   8   1       23.29       22.91     16.54 o
  -8   8   1     1721.85     1700.48     28.82 o
  -7   8   1     1193.34     1142.17     18.83 o
  -6   8   1      415.22      441.64     10.30 o
  -5   8   1     2182.85     2233.37     30.20 o
  -4   8   1     7699.61     8245.40     99.31 o
  -3   8   1     2289.06     2084.69     24.89 o
  -2   8   1     3302.27     3245.58     43.60 o
  -1   8   1      217.36      212.19      6.19 o
   0   8   1     1237.01     1335.74     21.71 o
   1   8   1     4144.07     4746.56     57.81 o
   2   8   1     3944.50     4074.29     49.35 o
   3   8   1      246.03      226.64      7.16 o
   4   8   1       10.65        8.00      4.37 o
   5   8   1     3841.24     3771.38     52.01 o
   6   8   1        0.61       -5.06      5.06 o
   7   8   1      779.11      761.53     14.83 o
   8   8   1      207.81      193.44      8.93 o
   9   8   1      336.04      303.87     12.36 o
  10   8   1      137.11      137.83     14.20 o
  11   8   1       41.31       32.39     12.56 o
  12   8   1        6.85        7.82     13.56 o
 -12   9   1      162.68      159.90     14.65 o
 -11   9   1        0.01      -14.83     18.14 o
 -10   9   1      177.00      173.24     20.34 o
  -9   9   1      225.53      241.54     13.37 o
  -8   9   1       22.84       37.97      7.20 o
  -7   9   1      123.37      132.44      7.05 o
  -6   9   1     3006.03     2986.87     44.24 o
  -5   9   1       70.01       73.99      4.79 o
  -4   9   1     2605.30     2874.87     36.69 o
  -3   9   1     7227.34     7173.23     87.23 o
  -2   9   1     2727.27     2597.95     32.98 o
  -1   9   1        7.41       11.01      2.38 o
   0   9   1     7893.98     7668.42     85.29 o
   1   9   1       79.63       90.89      3.20 o
   2   9   1    11788.27    11963.81    132.21 o
   3   9   1     1377.63     1421.42     21.28 o
   4   9   1      962.51      993.74     17.29 o
   5   9   1     2623.09     2661.45     34.98 o
   6   9   1      370.38      375.25      9.91 o
   7   9   1        8.28        4.55      8.99 o
   8   9   1        0.96       -5.74      5.74 o
   9   9   1      339.60      320.68     16.62 o
  10   9   1       20.08       32.75     12.01 o
  11   9   1       37.47       37.73     13.56 o
  12   9   1       43.58       22.70     22.67 o
 -12  10   1        9.88       37.10     14.17 o
 -11  10   1      126.66      133.16     13.47 o
 -10  10   1        0.47        3.93      9.75 o
  -9  10   1      205.81      204.94     12.62 o
  -8  10   1      762.10      718.72     21.35 o
  -7  10   1      446.89      461.90     11.75 o
  -6  10   1      814.56      880.57     15.65 o
  -5  10   1      862.92      843.70     14.01 o
  -4  10   1      183.02      213.78      8.53 o
  -3  10   1     1489.97     1441.62     18.20 o
  -2  10   1     4776.56     4859.52     59.84 o
  -1  10   1      721.48      590.67      9.66 o
   0  10   1      375.10      376.64      6.96 o
   1  10   1     8365.15     8340.14    100.54 o
   2  10   1     1589.48     1639.04     19.94 o
   3  10   1     2761.43     2637.01     36.93 o
   4  10   1       28.24       18.85      4.07 o
   5  10   1      197.54      239.55      8.20 o
   6  10   1        0.86       -4.94      5.87 o
   7  10   1      604.22      553.87     14.06 o
   8  10   1      337.68      349.33     12.19 o
   9  10   1       14.00       11.37     12.09 o
  10  10   1        6.18       -6.62     10.71 o
  11  10   1      166.44      158.81     16.13 o
  12  10   1        1.73        5.53     17.38 o
 -12  11   1       40.88       48.18     14.80 o
 -11  11   1        0.65        1.03     11.10 o
 -10  11   1       11.92       -0.38      9.91 o
  -9  11   1       13.01       14.76      8.99 o
  -8  11   1       60.42       87.55      8.39 o
  -7  11   1      173.42      165.02      8.72 o
  -6  11   1    18393.75    18379.63    219.31 o
  -5  11   1       95.34      108.63      6.46 o
  -4  11   1     4210.76     4358.65     50.37 o
  -3  11   1       37.44       47.61      3.43 o
  -2  11   1      203.33      182.51      5.39 o
  -1  11   1     3177.33     3485.41     43.67 o
   0  11   1     3333.80     3676.01     42.25 o
   1  11   1       98.70       83.43      3.65 o
   2  11   1       63.24      101.56      3.42 o
   3  11   1      770.76      702.64     12.09 o
   4  11   1      995.02      962.51     16.53 o
   5  11   1      186.78      215.19      8.04 o
   6  11   1      470.09      447.36     12.16 o
   7  11   1       15.05       11.17      6.09 o
   8  11   1      880.20      867.42     23.68 o
   9  11   1      111.80       96.01     10.66 o
  10  11   1       20.41       -2.36     11.74 o
  11  11   1        9.28       10.13     13.03 o
  12  11   1        0.21        6.38     25.05 o
 -12  12   1       24.46       20.21     21.65 o
 -11  12   1        2.72        1.93     12.95 o
 -10  12   1      105.48       99.85     11.86 o
  -9  12   1       32.03       18.70      9.52 o
  -8  12   1      378.62      339.07     12.60 o
  -7  12   1      667.58      702.96     16.62 o
  -6  12   1     1044.68     1134.40     21.91 o
  -5  12   1      935.13      962.61     15.87 o
  -4  12   1     2445.11     2463.31     32.77 o
  -3  12   1      276.86      257.16      8.02 o
  -2  12   1     3084.50     2976.80     38.06 o
  -1  12   1      703.95      819.96     12.68 o
   0  12   1     2038.12     2230.22     26.74 o
   1  12   1      193.70      191.14      5.49 o
   2  12   1     1493.75     1506.74     18.77 o
   3  12   1      201.49      201.34      6.09 o
   4  12   1      435.15      467.83     10.83 o
   5  12   1     1165.51     1199.82     20.56 o
   6  12   1      167.63      166.33     10.61 o
   7  12   1     1391.88     1345.28     27.45 o
   8  12   1       37.94       45.48      9.05 o
   9  12   1      112.12      127.97     11.43 o
  10  12   1       43.22        6.67     11.84 o
  11  12   1        7.76      -16.21     16.21 o
  12  12   1        2.12       -6.00     32.69 o
 -12  13   1      119.74      141.77     22.51 o
 -11  13   1       18.60       31.20     29.29 o
 -10  13   1      349.20      332.93     19.44 o
  -9  13   1       21.28       32.63     10.05 o
  -8  13   1      314.12      303.79     12.35 o
  -7  13   1       85.90       93.25      8.17 o
  -6  13   1     2947.23     3124.45     46.14 o
  -5  13   1      135.26      130.28      7.54 o
  -4  13   1      248.76      261.51     12.40 o
  -3  13   1      135.97      140.15      7.48 o
  -2  13   1      441.51      426.97      8.78 o
  -1  13   1     2247.87     2434.20     31.82 o
   0  13   1    21058.02    21687.00    238.77 o
   1  13   1      703.22      743.69     20.50 o
   2  13   1     3079.37     2988.15     35.00 o
   3  13   1       35.51       27.40      3.92 o
   4  13   1        6.72        6.73      4.10 o
   5  13   1      102.64      110.35      8.66 o
   6  13   1        7.06        4.96      6.41 o
   7  13   1        3.13        0.11      7.58 o
   8  13   1       14.15       -1.04      8.26 o
   9  13   1        3.40       -8.52      8.52 o
  10  13   1      203.37      211.11     30.14 o
  11  13   1       19.33       17.72     17.70 o
  12  13   1       61.45       44.54     19.51 o
 -11  14   1       29.17       47.30     20.80 o
 -10  14   1       34.35       39.68     17.10 o
  -9  14   1      113.38      103.45     22.18 o
  -8  14   1     1414.90     1346.59     28.96 o
  -7  14   1       24.23       21.26      8.32 o
  -6  14   1      864.45      918.96     28.02 o
  -5  14   1      225.99      251.06     11.00 o
  -4  14   1     6797.78     6723.92     91.75 o
  -3  14   1      201.39      216.10     10.89 o
  -2  14   1      642.27      679.01     11.88 o
  -1  14   1     2602.33     2594.69     33.93 o
   0  14   1      711.06      813.66     19.45 o
   1  14   1     2042.71     1860.59     29.17 o
   2  14   1      367.95      371.49     12.72 o
   3  14   1     1275.85     1233.57     18.18 o
   4  14   1      307.52      287.21      8.93 o
   5  14   1      238.03      230.62     10.34 o
   6  14   1       97.09       86.80      8.67 o
   7  14   1      133.45      143.00     10.54 o
   8  14   1        2.44       -6.22      8.37 o
   9  14   1      144.20      136.28     23.12 o
  10  14   1       39.80       21.83     16.50 o
  11  14   1       22.36       31.84     18.61 o
 -11  15   1        7.13       12.74     18.01 o
 -10  15   1      110.23       87.81     17.98 o
  -9  15   1        0.18        1.42     14.26 o
  -8  15   1       21.43       32.16      9.29 o
  -7  15   1        0.38        3.48      8.01 o
  -6  15   1     1213.68     1280.54     26.50 o
  -5  15   1      106.16      122.84     10.17 o
  -4  15   1     4961.01     4929.05     68.82 o
  -3  15   1        1.15        4.43      4.52 o
  -2  15   1        2.16       15.63      3.85 o
  -1  15   1      105.28      121.10      5.44 o
   0  15   1     1801.19     1936.44     24.18 o
   1  15   1      110.88      114.25      4.68 o
   2  15   1        4.14        0.29      2.29 o
   3  15   1      178.60      189.73      6.30 o
   4  15   1      919.25      962.35     19.95 o
   5  15   1        0.90       -5.90      5.90 o
   6  15   1     2195.60     2179.82     39.07 o
   7  15   1        8.65        1.77     10.03 o
   8  15   1       55.79       48.25     13.84 o
   9  15   1        1.65      -11.55     11.55 o
  10  15   1        4.50        0.22     28.44 o
  11  15   1        3.90        8.92     18.01 o
 -11  16   1        3.42       -2.30     17.70 o
 -10  16   1      106.64      129.88     20.41 o
  -9  16   1       59.20       73.87     16.50 o
  -8  16   1     1421.82     1493.62     90.43 o
  -7  16   1       64.92       70.05      9.62 o
  -6  16   1      173.60      190.25     10.95 o
  -5  16   1      250.10      242.84     12.62 o
  -4  16   1     3076.33     3106.29     45.59 o
  -3  16   1     1684.04     1745.55     24.76 o
  -2  16   1     6100.54     6471.79     80.02 o
  -1  16   1     2127.66     2151.69     29.16 o
   0  16   1      571.82      593.28     10.05 o
   1  16   1       59.76       75.37      4.84 o
   2  16   1     2467.91     2274.21     40.20 o
   3  16   1     1052.47      982.13     34.44 o
   4  16   1      632.44      632.21     19.25 o
   5  16   1       29.76       15.90      8.74 o
   6  16   1      307.89      297.76     15.50 o
   7  16   1       67.13       63.92     11.70 o
   8  16   1       14.49       16.90     11.71 o
   9  16   1        5.41        8.92     12.20 o
  10  16   1       70.23       63.12     25.47 o
  11  16   1        8.45       23.35     18.61 o
 -11  17   1        1.22      -28.44     28.44 o
 -10  17   1      544.46      484.45     29.11 o
  -9  17   1       22.03       32.60     16.50 o
  -8  17   1      100.40       68.59     16.65 o
  -7  17   1       36.75       38.92     11.25 o
  -6  17   1      169.82      157.48     12.73 o
  -5  17   1        1.04       -0.21      7.84 o
  -4  17   1       56.33       69.14      6.55 o
  -3  17   1        2.05       10.18      5.18 o
  -2  17   1     2692.01     2799.15     37.07 o
  -1  17   1        5.20       21.24      4.09 o
   0  17   1     2776.58     2713.02     35.94 o
   1  17   1        2.94        6.65      3.98 o
   2  17   1      837.06      846.93     15.87 o
   3  17   1      589.96      573.95     20.83 o
   4  17   1       50.78       38.00      8.32 o
   5  17   1      164.43      151.51     12.19 o
   6  17   1       32.74       25.35     10.20 o
   7  17   1       49.90       39.62     11.27 o
   8  17   1        0.76       -0.36     11.08 o
   9  17   1        0.08        7.51     12.41 o
  10  17   1       27.85       21.99     17.98 o
  11  17   1        6.84        8.88     18.25 o
 -11  18   1        0.08        6.11     18.30 o
 -10  18   1       27.06       43.40     18.25 o
  -9  18   1        0.68       -2.91     12.09 o
  -8  18   1      734.39      720.43     31.72 o
  -7  18   1        7.45       18.76     10.41 o
  -6  18   1       65.36       67.36     15.54 o
  -5  18   1      315.77      294.30     14.69 o
  -4  18   1      424.52      419.20     22.18 o
  -3  18   1      180.96      199.02     10.24 o
  -2  18   1     6838.32     6984.09     95.57 o
  -1  18   1      815.17      819.23     14.66 o
   0  18   1      133.15      162.08      6.38 o
   1  18   1       28.09       35.24      4.63 o
   2  18   1      918.95      948.27     17.77 o
   3  18   1      110.60      115.65     11.08 o
   4  18   1     2131.65     2138.48     44.36 o
   5  18   1      587.80      564.41     19.83 o
   6  18   1       18.36       25.94     12.70 o
   7  18   1       59.01       42.03     11.74 o
   8  18   1       92.21       78.33     14.46 o
   9  18   1      194.12      223.77     18.92 o
  10  18   1       25.24        5.32     19.95 o
  11  18   1        4.56        2.55     26.32 o
 -10  19   1      186.14      151.44     21.91 o
  -9  19   1        9.75       13.01     13.05 o
  -8  19   1       20.99        8.80     11.88 o
  -7  19   1       26.91       36.65     11.74 o
  -6  19   1      517.04      519.05     20.70 o
  -5  19   1       46.19       48.67      9.93 o
  -4  19   1     2489.96     2485.92     43.77 o
  -3  19   1      518.21      543.87     20.21 o
  -2  19   1      678.93      720.22     15.18 o
  -1  19   1       52.31       61.27      6.81 o
   0  19   1        2.79        1.65      4.32 o
   1  19   1        5.41        3.95      4.39 o
   2  19   1        1.80        4.21      4.92 o
   3  19   1       32.79       26.84      7.06 o
   4  19   1      251.47      221.11     13.10 o
   5  19   1       58.29       66.60     11.50 o
   6  19   1      406.25      412.20     28.31 o
   7  19   1       14.58       30.60     11.68 o
   8  19   1      110.55       93.40     14.05 o
   9  19   1        1.39        3.04     13.05 o
  10  19   1       62.86       36.51     18.01 o
 -10  20   1       11.12       16.98     16.81 o
  -9  20   1      129.38      117.77     15.95 o
  -8  20   1      380.58      374.79     24.33 o
  -7  20   1       28.30       23.40     11.70 o
  -6  20   1       19.19       28.95     11.06 o
  -5  20   1       40.21       37.20     10.70 o
  -4  20   1      389.81      363.41     22.18 o
  -3  20   1      148.42      139.67     10.54 o
  -2  20   1     2360.85     2463.72     37.62 o
  -1  20   1     1565.20     1583.89     23.64 o
   0  20   1      506.46      525.85     11.64 o
   1  20   1     2411.95     2420.67     43.92 o
   2  20   1      492.85      506.43     15.24 o
   3  20   1       80.15       81.34      8.60 o
   4  20   1     1234.10     1173.01     30.13 o
   5  20   1        3.85        0.15      9.21 o
   6  20   1       11.64        1.85     10.35 o
   7  20   1      205.42      190.58     15.49 o
   8  20   1      113.84      121.60     15.18 o
   9  20   1       13.87        3.95     13.22 o
  10  20   1       74.89       52.42     19.95 o
 -10  21   1      315.55      284.05     25.51 o
  -9  21   1       23.07       14.69     13.85 o
  -8  21   1        0.51       -4.13     11.88 o
  -7  21   1       39.89       20.74     12.33 o
  -6  21   1      155.15      151.79     13.85 o
  -5  21   1        4.96       15.39     10.10 o
  -4  21   1      107.13      114.21      9.77 o
  -3  21   1       14.43        4.49      7.14 o
  -2  21   1      604.67      629.53     15.84 o
  -1  21   1      101.86      110.37      7.66 o
   0  21   1     5025.49     5195.83     66.13 o
   1  21   1        2.04       18.14      5.05 o
   2  21   1      775.58      765.01     16.63 o
   3  21   1       39.37       44.00      8.21 o
   4  21   1        4.29       12.89      9.48 o
   5  21   1       11.02        5.83     10.23 o
   6  21   1       83.40       83.74     12.79 o
   7  21   1        4.02       10.21     11.98 o
   8  21   1        7.13        1.90     15.26 o
   9  21   1        0.51      -12.87     12.87 o
  10  21   1        9.17       17.41     17.41 o
  -9  22   1        0.86      -13.03     13.03 o
  -8  22   1       90.99       79.39     15.11 o
  -7  22   1       48.13       42.97     12.73 o
  -6  22   1      101.30      107.48     13.66 o
  -5  22   1      491.36      503.19     20.15 o
  -4  22   1       95.54       94.12      9.48 o
  -3  22   1      108.80      104.85      9.56 o
  -2  22   1      317.88      309.06     11.12 o
  -1  22   1       16.62       21.45      6.52 o
   0  22   1      705.63      751.15     14.78 o
   1  22   1       21.28       24.45      5.34 o
   2  22   1      263.71      269.77     12.25 o
   3  22   1       92.70       89.97      9.15 o
   4  22   1      162.44      139.25     12.34 o
   5  22   1       92.66      100.47     12.23 o
   6  22   1        0.39       11.71     10.81 o
   7  22   1      291.54      255.77     21.06 o
   8  22   1       44.26       31.26     13.36 o
   9  22   1       17.13       23.49     14.77 o
  -9  23   1        0.53        0.16     13.66 o
  -8  23   1       12.75        0.08     13.18 o
  -7  23   1       57.54       60.42     13.78 o
  -6  23   1      494.93      497.99     26.59 o
  -5  23   1        8.85       23.35     10.87 o
  -4  23   1      761.53      745.16     19.91 o
  -3  23   1      248.46      249.54     12.55 o
  -2  23   1       71.52       67.58      7.37 o
  -1  23   1      261.69      288.28      9.49 o
   0  23   1      179.32      201.97     10.19 o
   1  23   1      107.66      121.45     10.19 o
   2  23   1       60.96       62.05      7.43 o
   3  23   1      481.02      432.03     14.25 o
   4  23   1      245.24      247.02     15.09 o
   5  23   1      299.24      305.37     17.31 o
   6  23   1      495.73      470.91     37.55 o
   7  23   1       41.25       24.78     12.73 o
   8  23   1       90.69       77.94     15.22 o
   9  23   1       48.57       71.24     22.39 o
  -9  24   1       81.63       98.90     25.90 o
  -8  24   1       55.98       55.24     14.64 o
  -7  24   1       40.77       30.32     22.87 o
  -6  24   1       38.20       69.34     12.93 o
  -5  24   1        9.56       13.83     10.92 o
  -4  24   1      172.71      183.07     12.00 o
  -3  24   1        0.25        7.76      6.84 o
  -2  24   1       72.91       73.69      7.68 o
  -1  24   1      873.10      881.70     18.43 o
   0  24   1       46.37       54.91      6.35 o
   1  24   1      687.50      714.95     16.87 o
   2  24   1     1022.92     1046.13     21.26 o
   3  24   1      223.65      228.97     11.35 o
   4  24   1       64.52       71.36     11.42 o
   5  24   1        4.69        9.77     11.11 o
   6  24   1        4.16       20.79     11.74 o
   7  24   1       13.52       13.04     12.87 o
   8  24   1       40.10       34.73     21.43 o
   9  24   1       12.54        0.95     14.12 o
  -8  25   1       24.80       31.90     14.16 o
  -7  25   1       53.33       51.17     14.46 o
  -6  25   1       90.02       64.03     13.12 o
  -5  25   1       21.77       25.30     11.70 o
  -4  25   1       14.24       11.19      8.95 o
  -3  25   1      161.75      148.01      9.73 o
  -2  25   1      356.04      364.78     12.75 o
  -1  25   1      304.32      318.82     11.45 o
   0  25   1     1213.93     1220.68     21.20 o
   1  25   1      192.94      173.22      9.48 o
   2  25   1      160.10      160.23      9.74 o
   3  25   1       31.49       37.10      7.97 o
   4  25   1        5.22       18.44     10.58 o
   5  25   1      299.87      281.17     28.25 o
   6  25   1       27.32       16.74     11.92 o
   7  25   1       14.40        4.66     12.68 o
   8  25   1       32.21       44.89     14.60 o
  -8  26   1       51.00       36.14     16.70 o
  -7  26   1       34.25       48.40     14.41 o
  -6  26   1       55.38       75.08     13.78 o
  -5  26   1      315.22      343.94     36.44 o
  -4  26   1      111.29      114.89      9.77 o
  -3  26   1      255.09      235.50     12.34 o
  -2  26   1        5.24        2.87      6.95 o
  -1  26   1       35.43       33.30      7.12 o
   0  26   1       16.85       35.72      6.48 o
   1  26   1      114.74      117.16      8.89 o
   2  26   1      448.35      441.14     26.27 o
   3  26   1        1.47       15.61      7.79 o
   4  26   1       39.83       42.58      9.91 o
   5  26   1      193.16      151.87     14.71 o
   6  26   1        7.63       13.07     12.95 o
   7  26   1      148.91      128.86     16.04 o
   8  26   1        9.00       -3.54     17.78 o
  -7  27   1       89.92      101.76     15.35 o
  -6  27   1       81.61       92.45     14.59 o
  -5  27   1       44.31       51.35     12.41 o
  -4  27   1       28.90       38.44      8.62 o
  -3  27   1      235.74      216.20     16.16 o
  -2  27   1       10.70        3.52      7.54 o
  -1  27   1      140.10      139.52      9.07 o
   0  27   1       40.59       33.19      8.42 o
   1  27   1       57.01       56.42      8.02 o
   2  27   1      122.86      141.41     10.02 o
   3  27   1      235.91      236.06     11.82 o
   4  27   1      416.00      425.15     25.30 o
   5  27   1       84.45       71.97     11.31 o
   6  27   1      147.09      149.45     16.37 o
   7  27   1        8.88        3.01     13.18 o
  -7  28   1        0.56      -13.10     13.10 o
  -6  28   1        0.08       25.14     12.62 o
  -5  28   1      120.67      136.81     12.54 o
  -4  28   1       99.58      100.42     13.52 o
  -3  28   1       38.10       32.77     10.73 o
  -2  28   1        2.65       -0.28      7.56 o
  -1  28   1      273.36      276.62     14.50 o
   0  28   1       17.97       11.12      8.48 o
   1  28   1      332.19      340.82     12.80 o
   2  28   1      212.09      201.41     15.13 o
   3  28   1      261.02      285.18     13.07 o
   4  28   1       21.01       23.35     10.08 o
   5  28   1        9.72        5.74     10.57 o
   6  28   1        9.96       10.20     12.73 o
   7  28   1       18.54       15.80     14.69 o
  -6  29   1        7.98        8.98     12.95 o
  -5  29   1        0.69       10.23     12.41 o
  -4  29   1      100.70       97.15     11.88 o
  -3  29   1      290.30      273.17     13.22 o
  -2  29   1       65.23       59.55     11.28 o
  -1  29   1      136.88      122.93     10.87 o
   0  29   1      105.02      108.18     10.17 o
   1  29   1        7.99       13.91      7.64 o
   2  29   1       44.47       54.11      8.93 o
   3  29   1      277.32      283.86     22.30 o
   4  29   1      101.06      110.07     12.01 o
   5  29   1       64.50       45.66     11.45 o
   6  29   1        0.29       -3.17     10.80 o
  -5  30   1      212.06      178.08     16.57 o
  -4  30   1       37.38       48.68     13.07 o
  -3  30   1       55.48       60.60     10.84 o
  -2  30   1       14.11       29.73     10.14 o
  -1  30   1        3.87       10.57     10.99 o
   0  30   1       12.91       20.56      9.04 o
   1  30   1       78.63       87.41     12.36 o
   2  30   1       44.45       51.61      9.04 o
   3  30   1       22.19       38.31     10.11 o
   4  30   1       41.95       47.04     11.25 o
   5  30   1      136.60      130.47     13.03 o
  -4  31   1        3.61       16.00     12.41 o
  -3  31   1      173.16      165.67     13.45 o
  -2  31   1        7.23        2.96     13.11 o
  -1  31   1      171.34      150.77     14.60 o
   0  31   1        9.78       -0.16     11.22 o
   1  31   1       12.46       13.50      9.31 o
   2  31   1       58.88       76.29     12.30 o
   3  31   1       71.56       60.84     11.01 o
   4  31   1      101.19       95.23     12.15 o
  -3  32   1        4.41       15.13     10.90 o
  -2  32   1        4.82        1.22     11.73 o
  -1  32   1       86.07       87.77     13.69 o
   0  32   1        7.02       17.19     12.11 o
   1  32   1      295.29      288.20     18.12 o
   2  32   1        5.70       22.59     10.06 o
   3  32   1       41.35       56.97     12.75 o
  -1  33   1       73.36       71.27     13.86 o
   0  33   1        6.69        3.07     12.33 o
   1  33   1        2.31        6.50     17.74 o
 -12   0   2      879.51      757.37     51.79 o
 -10   0   2     2015.00     2137.64     45.10 o
  -8   0   2       78.60       84.36     10.68 o
  -6   0   2      239.97      297.47     11.80 o
  -4   0   2      755.89      715.14     14.40 o
  -2   0   2     5602.18     5973.34     86.50 o
   0   0   2     8633.49     4860.06    139.25 o
   2   0   2    20851.16    21161.10    348.87 o
   4   0   2      236.04      261.58     12.83 o
   6   0   2     1056.81      988.46     24.05 o
   8   0   2      186.96      174.17     11.25 o
  10   0   2      137.27      111.25     16.81 o
  12   0   2       58.58       90.85     26.32 o
 -13   1   2       28.72       25.31     18.90 o
 -12   1   2      372.12      358.81     21.21 o
 -11   1   2        0.36      -10.15     10.15 o
 -10   1   2      153.53      181.98     10.78 o
  -9   1   2      132.63      140.81      8.08 o
  -8   1   2      588.66      600.63     12.70 o
  -7   1   2        2.64       -4.32      4.32 o
  -6   1   2     3244.29     3324.91     33.92 o
  -5   1   2     4422.89     4421.74     43.98 o
  -4   1   2      956.97      935.99     16.16 o
  -3   1   2      287.56      416.85      5.82 o
  -1   1   2     4457.00     3948.27     51.18 o
   0   1   2      682.43      434.02     34.39 o
   1   1   2    13930.68    14407.66    237.26 o
   2   1   2       76.83       59.01      4.04 o
   3   1   2      593.95      600.66     17.61 o
   4   1   2      851.78      850.59     12.70 o
   5   1   2     2774.16     2722.12     34.89 o
   6   1   2      824.68      798.82     13.54 o
   7   1   2       51.92       56.81      5.45 o
   8   1   2       35.09       45.84      6.06 o
   9   1   2      374.17      394.71     11.83 o
  10   1   2      110.11      128.60     14.58 o
  11   1   2       14.36       16.07     10.93 o
  12   1   2        0.38       27.38     17.83 o
  13   1   2        3.57       -5.09     24.62 o
 -13   2   2        0.82       14.43     18.61 o
 -12   2   2      372.61      362.80     21.53 o
 -11   2   2       10.55        8.80     10.51 o
 -10   2   2      570.04      573.44     18.37 o
  -9   2   2        5.41       -0.02      5.96 o
  -8   2   2        1.21       10.13      5.11 o
  -7   2   2       24.12       26.05      4.29 o
  -6   2   2     6813.92     6811.34     71.43 o
  -5   2   2       27.21       38.33      5.07 o
  -4   2   2    13993.24    14028.40    143.64 o
  -3   2   2     1412.69     1610.47     17.70 o
  -2   2   2     4194.49     4319.57     44.75 o
  -1   2   2    19384.22    20464.02    306.58 o
   0   2   2     3516.36     3036.20    135.54 o
   1   2   2      114.76      112.15      4.07 o
   2   2   2       23.32       10.30      4.83 o
   3   2   2     1990.85     2064.11     28.55 o
   4   2   2      455.16      462.44      8.27 o
   5   2   2     1419.63     1595.26     21.88 o
   6   2   2     1795.44     1757.91     24.41 o
   7   2   2        0.04       -4.42      4.58 o
   8   2   2      976.84      984.34     17.34 o
   9   2   2        4.79        3.11      7.15 o
  10   2   2       21.50       13.00      8.48 o
  11   2   2       10.13        7.97     10.70 o
  12   2   2        0.65       32.55     13.73 o
 -13   3   2       21.09       10.84     18.30 o
 -12   3   2      175.98      185.16     17.69 o
 -11   3   2      208.41      215.85     14.21 o
 -10   3   2      157.94      183.27     11.15 o
  -9   3   2      150.83      166.29     10.18 o
  -8   3   2      629.41      642.38     13.24 o
  -7   3   2      200.46      211.33      8.46 o
  -6   3   2      850.92      863.19     11.76 o
  -5   3   2       18.03       13.01      2.88 o
  -4   3   2      172.51      171.93      4.03 o
  -3   3   2      662.88      589.81     10.88 o
  -2   3   2     1243.74     1403.28     31.80 o
  -1   3   2    26539.14    26540.24    311.99 o
   0   3   2        9.79        5.81      1.78 o
   1   3   2     4077.80     4620.64     77.13 o
   2   3   2     1067.08      929.66     17.48 o
   3   3   2     9771.20     9968.62    129.17 o
   4   3   2     6179.64     5983.99     72.10 o
   5   3   2        7.50        6.01      3.33 o
   6   3   2       11.04       14.06      4.49 o
   7   3   2      920.93      991.26     16.37 o
   8   3   2      214.79      218.09     13.02 o
   9   3   2      178.36      159.91      9.86 o
  10   3   2      118.95      130.08     10.53 o
  11   3   2       10.50        0.27     12.24 o
  12   3   2        8.65       18.53     13.71 o
 -13   4   2        7.06       19.23     15.34 o
 -12   4   2      175.54      184.09     24.85 o
 -11   4   2       33.39       35.92     10.95 o
 -10   4   2     1561.33     1592.48     30.59 o
  -9   4   2      105.17      136.68      9.17 o
  -8   4   2      408.64      438.80     11.45 o
  -7   4   2       16.64       18.63      4.02 o
  -6   4   2      216.41      218.24      6.22 o
  -5   4   2      245.46      235.82      6.33 o
  -4   4   2      103.95       85.72      3.57 o
  -3   4   2     5082.34     5684.35     74.03 o
  -2   4   2     2423.78     2559.14     29.19 o
  -1   4   2     6325.60     6426.88     70.47 o
   0   4   2    11063.36    10569.96    153.49 o
   1   4   2     2790.91     3081.20     63.63 o
   2   4   2     5722.70     5073.96     85.30 o
   3   4   2      555.61      572.56     11.22 o
   4   4   2     1147.60     1142.30     15.90 o
   5   4   2     5851.22     6160.90     74.75 o
   6   4   2       23.70       19.47      3.97 o
   7   4   2        5.72        1.66      4.52 o
   8   4   2       80.77       80.17      9.36 o
   9   4   2        0.83       -3.26      7.31 o
  10   4   2       47.49       53.45      9.14 o
  11   4   2       11.38       20.18     12.18 o
  12   4   2      110.10      142.20     20.39 o
 -13   5   2       19.95       12.81     14.80 o
 -12   5   2       60.98       73.99     15.35 o
 -11   5   2        0.04       -9.35      9.91 o
 -10   5   2      333.62      296.89     22.79 o
  -9   5   2        2.91        5.44      7.32 o
  -8   5   2     3939.49     3917.15     56.04 o
  -7   5   2      267.57      268.53      7.40 o
  -6   5   2      783.36      792.81     12.33 o
  -5   5   2      313.37      289.04      6.36 o
  -4   5   2      469.62      458.38      8.44 o
  -3   5   2     9005.31     9218.47    112.08 o
  -2   5   2    10806.71    10384.13    134.03 o
  -1   5   2     9122.32     9906.67    144.80 o
   0   5   2     7394.12     7576.41    110.74 o
   1   5   2      455.33      519.86     10.10 o
   2   5   2      102.14      109.30      9.86 o
   3   5   2       11.84        3.01      4.04 o
   4   5   2     1266.40     1101.78     15.47 o
   5   5   2     2350.89     2337.65     30.41 o
   6   5   2      781.30      779.00     16.58 o
   7   5   2       84.15      105.58      5.70 o
   8   5   2       87.20       92.63     11.20 o
   9   5   2       59.15       58.80      8.43 o
  10   5   2       89.39      106.54     11.20 o
  11   5   2        3.48       -1.47     10.55 o
  12   5   2        4.40       11.02     16.78 o
 -12   6   2        0.30        7.87     15.16 o
 -11   6   2        2.69        7.51     10.26 o
 -10   6   2       46.86       39.19     10.28 o
  -9   6   2      151.64      145.46     10.93 o
  -8   6   2       54.30       87.93      7.92 o
  -7   6   2      179.27      175.22      6.20 o
  -6   6   2      547.47      485.15     10.13 o
  -5   6   2      121.58      127.39      5.76 o
  -4   6   2     2139.13     1848.90     29.42 o
  -3   6   2    12289.37    12932.48    147.40 o
  -2   6   2     2113.70     2023.90     25.67 o
  -1   6   2     2040.80     2517.05     38.50 o
   0   6   2     1267.86     1393.23     22.06 o
   1   6   2     1305.30     1475.01     22.88 o
   2   6   2      834.04      770.45     13.22 o
   3   6   2     2886.11     3087.83     46.68 o
   4   6   2      279.84      274.51      6.36 o
   5   6   2      132.61      127.51     10.13 o
   6   6   2     3686.83     3680.63     46.64 o
   7   6   2        3.62       10.14      5.70 o
   8   6   2      279.97      259.02     10.62 o
   9   6   2       95.52       76.10      8.86 o
  10   6   2       49.09       49.71     10.29 o
  11   6   2        0.90       -3.62     14.36 o
  12   6   2        6.50       -4.09     16.18 o
 -12   7   2       20.15        4.25     11.43 o
 -11   7   2       53.34       47.90     11.54 o
 -10   7   2        0.35        6.57      9.39 o
  -9   7   2      565.13      529.21     18.02 o
  -8   7   2     3589.73     3470.46     77.15 o
  -7   7   2      276.66      272.86      8.61 o
  -6   7   2        3.31        4.11      4.05 o
  -5   7   2       22.34       17.96      3.61 o
  -4   7   2       59.10       44.74      3.50 o
  -3   7   2      535.18      608.61      9.89 o
  -2   7   2     6941.49     6892.48     83.23 o
  -1   7   2     9166.31     9710.22    128.03 o
   0   7   2      770.84     1065.28     17.59 o
   1   7   2    12426.83    12434.65    180.41 o
   2   7   2     1279.02     1277.78     36.04 o
   3   7   2    12982.61    13412.75    193.89 o
   4   7   2      285.87      199.25      8.62 o
   5   7   2      364.50      364.98     10.46 o
   6   7   2      162.69      173.39      8.98 o
   7   7   2      287.91      256.52      9.78 o
   8   7   2      257.26      273.04     11.14 o
   9   7   2       74.83       56.25      9.34 o
  10   7   2      121.55      137.12     12.07 o
  11   7   2       24.11        9.46     18.98 o
  12   7   2       20.43       26.38     18.68 o
 -12   8   2       48.95       67.55     12.68 o
 -11   8   2        0.20       -4.34     10.24 o
 -10   8   2      473.52      414.90     17.16 o
  -9   8   2      234.66      202.43     12.41 o
  -8   8   2       96.31      120.37      8.26 o
  -7   8   2      689.60      668.83     13.54 o
  -6   8   2      170.02      150.95      6.28 o
  -5   8   2        4.32        4.59      3.54 o
  -4   8   2      129.50      147.09      4.64 o
  -3   8   2      754.49      798.54     12.25 o
  -2   8   2       17.40       11.60      2.47 o
  -1   8   2     4920.95     5460.27     60.99 o
   0   8   2     2495.87     2294.90     31.22 o
   1   8   2      608.60      621.78     12.50 o
   2   8   2    13193.92    12994.72    187.20 o
   3   8   2     5603.16     5760.16     85.10 o
   4   8   2     1875.47     1880.59     30.85 o
   5   8   2      329.29      291.73      9.64 o
   6   8   2      134.12      144.77      8.01 o
   7   8   2        5.52        3.01      6.55 o
   8   8   2        0.24       -4.67      6.57 o
   9   8   2        1.67       -6.74      8.15 o
  10   8   2       13.51       12.87     11.39 o
  11   8   2        2.07       -8.80     11.83 o
  12   8   2       63.77       57.58     14.47 o
 -12   9   2       25.82       33.04     12.39 o
 -11   9   2        2.92       -8.13     10.24 o
 -10   9   2       52.30       51.53     10.69 o
  -9   9   2        2.71        0.51      8.66 o
  -8   9   2      994.54      933.69     21.85 o
  -7   9   2     1078.82     1096.14     18.42 o
  -6   9   2      114.61      108.12      6.00 o
  -5   9   2     3047.07     3218.59     41.32 o
  -4   9   2      215.20      220.77      6.69 o
  -3   9   2     4942.60     4797.15     59.17 o
  -2   9   2     6595.16     6884.94     83.52 o
  -1   9   2       25.01       37.89      2.20 o
   0   9   2      508.98      583.99     12.54 o
   1   9   2     3790.84     4423.53     58.86 o
   2   9   2      141.13      118.31      4.98 o
   3   9   2      116.95      123.78      9.07 o
   4   9   2     2587.66     2399.00     38.08 o
   5   9   2      228.59      191.14      8.13 o
   6   9   2       39.53       41.17      6.66 o
   7   9   2      825.46      899.17     20.12 o
   8   9   2      100.98       83.24      7.96 o
   9   9   2      132.52      118.38      9.47 o
  10   9   2       95.50       98.53     19.42 o
  11   9   2       10.24       -7.98     12.37 o
  12   9   2       18.93       29.36     17.70 o
 -12  10   2        6.51       12.61     11.75 o
 -11  10   2       12.44       29.38     11.42 o
 -10  10   2        9.39       13.61      9.94 o
  -9  10   2        1.07       13.53      9.12 o
  -8  10   2      268.76      260.53     12.66 o
  -7  10   2      994.65      987.05     19.33 o
  -6  10   2     2925.57     2853.29     37.90 o
  -5  10   2      346.39      359.17     10.32 o
  -4  10   2      395.21      325.37      9.94 o
  -3  10   2      338.55      312.86      7.72 o
  -2  10   2      788.49      753.96     11.72 o
  -1  10   2     3896.02     4008.37     49.55 o
   0  10   2      494.04      597.54      9.55 o
   1  10   2      884.97     1020.54     14.46 o
   2  10   2     3754.80     4265.79     57.27 o
   3  10   2      957.57      938.75     16.90 o
   4  10   2      421.36      426.01     10.96 o
   5  10   2      535.10      484.21     12.58 o
   6  10   2      934.99      940.78     19.65 o
   7  10   2       23.30       15.50      6.24 o
   8  10   2      512.26      496.03     14.18 o
   9  10   2      171.13      169.25     16.67 o
  10  10   2        9.32       15.14     11.88 o
  11  10   2       36.55       11.32     16.50 o
  12  10   2        0.95      -10.80     16.78 o
 -12  11   2       16.44       23.34     12.37 o
 -11  11   2      228.79      194.73     14.85 o
 -10  11   2        6.07       13.00     10.09 o
  -9  11   2      237.00      258.70     13.87 o
  -8  11   2       60.08       72.11      7.80 o
  -7  11   2       14.96       27.17      6.68 o
  -6  11   2        5.50        3.93      5.58 o
  -5  11   2     1655.14     1714.72     28.61 o
  -4  11   2       14.18       13.53      3.82 o
  -3  11   2      571.56      592.92     10.47 o
  -2  11   2     1830.61     2011.21     28.63 o
  -1  11   2     2441.68     2490.99     35.56 o
   0  11   2     1220.73     1256.70     16.14 o
   1  11   2    25559.03    26430.50    314.52 o
   2  11   2      561.13      591.12      9.94 o
   3  11   2     3363.85     3361.18     51.12 o
   4  11   2      571.65      610.30     13.52 o
   5  11   2        1.88        9.52      6.67 o
   6  11   2       12.75        9.38      5.62 o
   7  11   2       20.10       13.05      6.46 o
   8  11   2       14.49        8.74      7.29 o
   9  11   2        0.77       -0.61      8.90 o
  10  11   2       37.97       16.19     11.90 o
  11  11   2       26.70       15.94     17.41 o
  12  11   2        0.20        0.85     17.41 o
 -12  12   2       91.44       86.60     20.11 o
 -11  12   2        9.87       13.85     11.55 o
 -10  12   2      226.01      214.52     14.07 o
  -9  12   2       54.86       49.16      9.84 o
  -8  12   2        1.67        8.21      7.15 o
  -7  12   2     1408.00     1420.83     41.65 o
  -6  12   2      440.01      410.09     12.12 o
  -5  12   2        4.69       15.24      5.18 o
  -4  12   2      162.97      166.30      6.31 o
  -3  12   2       49.02       45.65      4.40 o
  -2  12   2      780.42      807.84     14.44 o
  -1  12   2     8923.80     9509.98    115.22 o
   0  12   2     5129.01     5059.28     57.64 o
   1  12   2      135.29      129.50      6.08 o
   2  12   2     3467.04     3357.08     42.37 o
   3  12   2      985.75      946.63     15.82 o
   4  12   2      581.86      589.95     12.36 o
   5  12   2      354.85      392.21     10.76 o
   6  12   2       78.41       89.80      7.11 o
   7  12   2       34.15       14.13      6.54 o
   8  12   2       16.97       19.34      8.44 o
   9  12   2      149.55      137.74     11.85 o
  10  12   2        2.86      -12.89     15.30 o
  11  12   2        1.05      -16.21     16.21 o
  12  12   2       19.48        6.08     18.30 o
 -12  13   2        2.69       15.70     18.30 o
 -11  13   2        3.36       14.26     13.22 o
 -10  13   2        0.15      -10.04     10.04 o
  -9  13   2        8.88       10.19      9.40 o
  -8  13   2      174.41      176.73     10.28 o
  -7  13   2      525.12      622.23     35.65 o
  -6  13   2        7.09       12.29      6.07 o
  -5  13   2     4810.29     4834.63     67.16 o
  -4  13   2     2750.09     2721.17     32.96 o
  -3  13   2     2544.00     2505.65     33.13 o
  -2  13   2      796.46      789.17     19.68 o
  -1  13   2      124.58      124.31      7.21 o
   0  13   2       51.39       51.46      8.04 o
   1  13   2     3396.30     3491.35     44.21 o
   2  13   2      787.18      804.41     12.77 o
   3  13   2        0.52        3.05      3.52 o
   4  13   2      214.06      196.24      7.34 o
   5  13   2     1159.37     1219.21     20.93 o
   6  13   2        5.29        4.08      5.85 o
   7  13   2     1146.17     1196.07     25.71 o
   8  13   2        6.93       -2.65      8.39 o
   9  13   2       14.86        8.72     11.74 o
  10  13   2      115.31       81.65     29.72 o
  11  13   2        0.07      -16.81     16.81 o
 -11  14   2       71.72       29.96     17.70 o
 -10  14   2       19.44       20.75     12.60 o
  -9  14   2      115.69      106.73     11.54 o
  -8  14   2      283.43      285.17     14.93 o
  -7  14   2      369.06      400.67     18.08 o
  -6  14   2      499.46      514.63     13.75 o
  -5  14   2       16.41       32.67      6.24 o
  -4  14   2     3877.54     3981.31     56.46 o
  -3  14   2      389.53      408.16     10.41 o
  -2  14   2      378.15      389.62     11.52 o
  -1  14   2     6953.98     7258.55     89.05 o
   0  14   2      160.71      169.25      5.16 o
   1  14   2        5.82       -1.45      3.15 o
   2  14   2       11.78       12.04      3.30 o
   3  14   2      905.51      964.93     22.20 o
   4  14   2      211.27      200.67     10.73 o
   5  14   2      455.31      493.42     13.26 o
   6  14   2      498.75      522.66     17.17 o
   7  14   2       28.85       29.06     11.85 o
   8  14   2      228.75      240.38     22.84 o
   9  14   2       88.76      107.31     22.69 o
  10  14   2       11.78        6.85     19.95 o
  11  14   2        1.30      -13.16     16.81 o
 -11  15   2      109.97      105.69     20.71 o
 -10  15   2        6.34        9.95     15.83 o
  -9  15   2      377.05      362.87     34.70 o
  -8  15   2       38.84       47.91      8.49 o
  -7  15   2       78.46      104.55     10.63 o
  -6  15   2      121.67      124.88      8.30 o
  -5  15   2      960.54      923.44     18.37 o
  -4  15   2      603.96      614.16     13.82 o
  -3  15   2      250.17      273.92      7.65 o
  -2  15   2      199.40      198.38      6.52 o
  -1  15   2      626.84      643.06     11.67 o
   0  15   2       55.16       50.65      4.04 o
   1  15   2     6612.52     6446.39     78.47 o
   2  15   2       17.62       10.56      3.36 o
   3  15   2     1329.00     1388.25     25.26 o
   4  15   2       50.55       64.47      6.58 o
   5  15   2        8.08       19.41      8.50 o
   6  15   2        8.46       -1.35      9.23 o
   7  15   2       78.71       63.96     11.55 o
   8  15   2       17.97       16.12     11.10 o
   9  15   2      118.37      123.27     14.83 o
  10  15   2       25.02        4.64     15.47 o
  11  15   2       86.93       86.92     20.39 o
 -11  16   2        0.12        8.17     17.29 o
 -10  16   2        6.60      -15.13     15.23 o
  -9  16   2       81.35       78.18     16.78 o
  -8  16   2       13.09       16.69      9.31 o
  -7  16   2      459.11      482.09     19.39 o
  -6  16   2      136.53      162.50     20.96 o
  -5  16   2        1.61        0.62      5.50 o
  -4  16   2      269.12      271.52     13.26 o
  -3  16   2     3063.66     3186.39     41.84 o
  -2  16   2     1709.64     1787.05     25.19 o
  -1  16   2     2283.41     2207.41     29.95 o
   0  16   2      576.91      572.64     12.65 o
   1  16   2      126.12      127.94      5.83 o
   2  16   2     1376.59     1413.48     20.50 o
   3  16   2     1935.57     2024.90     38.24 o
   4  16   2        8.72        4.35      7.37 o
   5  16   2     1264.26     1309.92     31.80 o
   6  16   2      170.66      169.59     14.56 o
   7  16   2        6.92        4.22     10.70 o
   8  16   2        9.34        1.31     11.25 o
   9  16   2       26.01       26.34     13.07 o
  10  16   2       19.47       11.89     17.41 o
  11  16   2       63.36       34.39     18.90 o
 -11  17   2        8.43       -3.96     17.70 o
 -10  17   2       42.70       24.05     17.70 o
  -9  17   2      145.99      126.24     18.61 o
  -8  17   2      102.95      103.95     13.39 o
  -7  17   2      498.87      476.63     27.33 o
  -6  17   2        1.86       -7.43      7.43 o
  -5  17   2      946.04      985.02     19.73 o
  -4  17   2      430.47      421.61     12.56 o
  -3  17   2     4460.05     4580.23     58.30 o
  -2  17   2      155.98      145.74      6.21 o
  -1  17   2      367.78      375.51     10.09 o
   0  17   2        9.16       15.75      4.82 o
   1  17   2      800.76      778.60     12.41 o
   2  17   2       84.24       80.55      5.62 o
   3  17   2       81.55       60.82      7.22 o
   4  17   2       15.56       11.72      7.87 o
   5  17   2      847.92      884.77     24.93 o
   6  17   2       21.08       16.28     15.84 o
   7  17   2      494.51      511.63     42.74 o
   8  17   2        2.09      -11.74     11.74 o
   9  17   2       20.26        7.29     12.54 o
  10  17   2        1.83       11.46     16.78 o
  11  17   2        1.36       -0.16     18.90 o
 -11  18   2       14.53       24.87     32.69 o
 -10  18   2      239.30      245.58     36.51 o
  -9  18   2       77.57       87.79     17.98 o
  -8  18   2      111.30      115.96     14.20 o
  -7  18   2      196.48      218.92     15.32 o
  -6  18   2      169.12      160.69     13.05 o
  -5  18   2      218.64      204.20     11.12 o
  -4  18   2      140.21      144.34     10.36 o
  -3  18   2     2718.19     2817.48     41.90 o
  -2  18   2      121.98      133.33      7.25 o
  -1  18   2     1567.92     1636.76     23.66 o
   0  18   2      916.04      918.11     15.54 o
   1  18   2      121.55      114.55      5.91 o
   2  18   2        3.29       -4.38      4.38 o
   3  18   2      912.22      923.94     21.08 o
   4  18   2      236.84      227.32     13.50 o
   5  18   2     1058.81     1088.39     40.65 o
   6  18   2       21.49       20.83     10.27 o
   7  18   2      140.35      143.20     14.44 o
   8  18   2        9.99       -3.17     12.19 o
   9  18   2       43.43       43.48     13.87 o
  10  18   2       46.19       48.97     18.30 o
 -10  19   2        1.30       10.43     17.10 o
  -9  19   2      128.87      135.09     19.51 o
  -8  19   2       23.44       18.39     12.20 o
  -7  19   2      117.89      134.17     14.01 o
  -6  19   2       41.07       20.27     10.12 o
  -5  19   2      148.87      156.14     10.76 o
  -4  19   2        4.65        3.86      6.81 o
  -3  19   2      228.82      240.99     18.38 o
  -2  19   2      131.70      142.67      7.64 o
  -1  19   2     1180.68     1254.08     19.49 o
   0  19   2        0.30        7.20      5.76 o
   1  19   2      571.73      603.49     18.54 o
   2  19   2        0.40        7.78      5.64 o
   3  19   2     1114.32     1016.41     22.38 o
   4  19   2       74.16       69.86      9.74 o
   5  19   2       19.43       23.22      9.86 o
   6  19   2       57.00       48.83     11.48 o
   7  19   2       16.01        4.68     12.70 o
   8  19   2        1.41        9.08     12.24 o
   9  19   2        6.82       -0.06     13.37 o
  10  19   2        1.31       -8.55     17.38 o
 -10  20   2       31.47       20.45     17.98 o
  -9  20   2      150.31      142.79     20.41 o
  -8  20   2        0.55       -2.83     12.26 o
  -7  20   2      294.10      281.48     17.45 o
  -6  20   2      308.10      307.06     25.95 o
  -5  20   2       38.06       45.22      8.82 o
  -4  20   2     1627.78     1594.96     31.48 o
  -3  20   2      445.62      458.94     14.93 o
  -2  20   2      749.08      740.04     15.94 o
  -1  20   2     2261.57     2218.44     30.97 o
   0  20   2      958.66     1011.69     21.77 o
   1  20   2        0.42        9.11      4.72 o
   2  20   2       96.69       99.43      7.22 o
   3  20   2     1754.33     1666.03     41.13 o
   4  20   2       99.12       94.52     11.23 o
   5  20   2      294.78      289.82     15.97 o
   6  20   2       92.45      113.01     13.34 o
   7  20   2       94.23      113.80     14.45 o
   8  20   2      168.95      174.63     16.62 o
   9  20   2       70.46       76.55     16.16 o
  10  20   2        0.65       -7.22     17.64 o
 -10  21   2        5.00       -5.86     17.38 o
  -9  21   2        0.87       -8.08     16.18 o
  -8  21   2       16.09       14.98     12.56 o
  -7  21   2       44.10       38.34     12.56 o
  -6  21   2        8.29        5.47     10.76 o
  -5  21   2     1016.58     1012.65     24.05 o
  -4  21   2        0.17        4.75      7.46 o
  -3  21   2     1392.31     1426.69     28.91 o
  -2  21   2        2.05        9.99      4.88 o
  -1  21   2       89.27       98.65      6.20 o
   0  21   2       14.14       30.77      5.57 o
   1  21   2        2.18        4.89      4.82 o
   2  21   2       29.67       31.25      6.43 o
   3  21   2      442.49      414.79     19.00 o
   4  21   2        1.00       -7.93      8.72 o
   5  21   2      854.86      828.52     34.26 o
   6  21   2        5.29       13.76     10.99 o
   7  21   2      320.34      272.01     18.22 o
   8  21   2       17.49        7.04     15.55 o
   9  21   2      157.50      172.19     17.94 o
  10  21   2       14.53       21.64     18.58 o
  -9  22   2       12.98       24.37     16.78 o
  -8  22   2       41.50       49.83     20.55 o
  -7  22   2      235.10      224.04     16.67 o
  -6  22   2        6.69       17.83     11.06 o
  -5  22   2      159.19      134.47     11.00 o
  -4  22   2        1.62       -3.99      7.83 o
  -3  22   2      383.71      380.65     14.59 o
  -2  22   2       70.73       82.25      7.20 o
  -1  22   2      185.73      199.55      9.81 o
   0  22   2        6.67        5.55      5.08 o
   1  22   2        4.37        8.77      5.18 o
   2  22   2      678.85      711.44     16.71 o
   3  22   2      212.07      218.39     28.26 o
   4  22   2        3.21        3.40      8.96 o
   5  22   2       23.77       24.62     10.87 o
   6  22   2        2.73       16.71     11.61 o
   7  22   2       93.31       84.11     24.83 o
   8  22   2        8.51       -5.51     13.12 o
   9  22   2       75.36       69.99     20.10 o
  -9  23   2       43.77       47.55     18.68 o
  -8  23   2       82.39       79.64     15.01 o
  -7  23   2       16.44       41.11     12.50 o
  -6  23   2      223.89      166.60     27.06 o
  -5  23   2       14.45        4.68      8.66 o
  -4  23   2        1.65       -6.27      8.05 o
  -3  23   2       11.40        3.95      8.33 o
  -2  23   2      380.14      397.03     13.02 o
  -1  23   2      372.03      407.48     11.22 o
   0  23   2      251.38      243.62      8.88 o
   1  23   2     1983.22     2026.61     37.03 o
   2  23   2       37.30       20.65      7.02 o
   3  23   2      423.25      398.54     14.77 o
   4  23   2       54.80       46.87     10.62 o
   5  23   2       94.75       93.24     16.17 o
   6  23   2      145.86      132.40     14.94 o
   7  23   2       54.91       44.38     13.22 o
   8  23   2       31.05       28.83     13.96 o
   9  23   2        0.58       -6.24     14.30 o
  -9  24   2       38.55       22.08     17.83 o
  -8  24   2        5.08        3.74     13.93 o
  -7  24   2      169.51      145.51     15.99 o
  -6  24   2      271.17      272.37     28.98 o
  -5  24   2      219.04      203.13     24.39 o
  -4  24   2      364.25      380.11     26.35 o
  -3  24   2      112.68       98.18      8.49 o
  -2  24   2        2.08        6.29      6.34 o
  -1  24   2       49.49       50.74      6.04 o
   0  24   2       76.63       73.00      6.68 o
   1  24   2        0.34       11.62      6.55 o
   2  24   2       18.18       19.58      7.11 o
   3  24   2      102.73      106.36      9.84 o
   4  24   2      205.01      217.57     14.36 o
   5  24   2       72.09       53.58     11.96 o
   6  24   2      168.11      160.25     15.21 o
   7  24   2        0.88       -1.35     12.84 o
   8  24   2      115.97      149.03     16.57 o
  -8  25   2        8.98       10.30     13.60 o
  -7  25   2       71.35       82.83     14.17 o
  -6  25   2      152.87      136.35     16.53 o
  -5  25   2      401.11      354.76     18.54 o
  -4  25   2       60.11       63.39     10.29 o
  -3  25   2      239.55      249.82     15.05 o
  -2  25   2       22.67       26.12      6.94 o
  -1  25   2        1.53        3.59      6.20 o
   0  25   2      329.01      339.08     10.74 o
   1  25   2      410.53      395.81     13.14 o
   2  25   2       19.97       21.61      7.51 o
   3  25   2       50.41       58.47      9.46 o
   4  25   2      172.67      192.98     12.55 o
   5  25   2      250.21      249.24     16.69 o
   6  25   2        9.81        1.77     11.61 o
   7  25   2      326.63      311.47     20.15 o
   8  25   2        5.87       30.07     19.13 o
  -8  26   2       31.02       35.35     18.28 o
  -7  26   2       23.63       49.94     14.30 o
  -6  26   2       26.78       52.50     15.38 o
  -5  26   2       10.81        8.95     11.71 o
  -4  26   2        1.36        2.34      7.75 o
  -3  26   2        5.02       12.18      7.68 o
  -2  26   2        4.94        9.42      6.97 o
  -1  26   2       81.35       98.81      8.24 o
   0  26   2      445.52      481.91     17.96 o
   1  26   2        2.43       10.62      6.99 o
   2  26   2      224.62      241.92     13.92 o
   3  26   2      191.95      189.63     18.34 o
   4  26   2      162.57      166.50     12.21 o
   5  26   2       18.39        5.47     11.47 o
   6  26   2       18.30       23.88     12.85 o
   7  26   2        2.50       11.05     13.48 o
   8  26   2        0.28       14.75     13.94 o
  -7  27   2       39.03       28.91     13.87 o
  -6  27   2       47.59       43.22     13.31 o
  -5  27   2       77.76       96.23     20.08 o
  -4  27   2       41.27       48.73     13.24 o
  -3  27   2       34.81       28.73      8.14 o
  -2  27   2      177.85      172.83     11.85 o
  -1  27   2       58.92       72.99      8.07 o
   0  27   2       54.98       54.75      7.88 o
   1  27   2      321.14      321.54     12.33 o
   2  27   2        0.69       -0.33      7.62 o
   3  27   2        9.49        4.97      9.06 o
   4  27   2       79.38       74.12     11.52 o
   5  27   2        1.00       -9.66      9.66 o
   6  27   2       57.54       66.94     14.78 o
   7  27   2        4.79        3.78     13.84 o
  -7  28   2       34.36       39.95     14.54 o
  -6  28   2       43.19       57.27     21.10 o
  -5  28   2        1.28       -6.99     11.58 o
  -4  28   2      211.29      223.24     13.83 o
  -3  28   2       13.69       10.66      9.45 o
  -2  28   2       35.19       52.04      9.86 o
  -1  28   2      176.21      164.77     12.02 o
   0  28   2       74.93       68.20      9.28 o
   1  28   2       37.21       29.39      7.98 o
   2  28   2       27.79       22.39     10.50 o
   3  28   2      153.35      144.23     11.70 o
   4  28   2        1.26       -4.87      9.78 o
   5  28   2       79.19       68.58     11.66 o
   6  28   2      308.47      296.20     19.91 o
  -6  29   2        5.67        4.94     13.18 o
  -5  29   2        6.69       31.96     13.16 o
  -4  29   2      114.78      116.92     12.55 o
  -3  29   2       62.86       58.72     11.12 o
  -2  29   2      118.02      116.16     11.56 o
  -1  29   2       37.51       34.33     11.73 o
   0  29   2      113.82      108.32     13.72 o
   1  29   2        0.25        2.64      7.66 o
   2  29   2       31.21       37.44      8.69 o
   3  29   2      110.72      151.86     23.41 o
   4  29   2       48.61       51.81     10.82 o
   5  29   2       75.55       72.59     13.36 o
   6  29   2       33.76       46.94     12.31 o
  -5  30   2        6.36       -0.32     12.54 o
  -4  30   2       13.43       17.70     10.54 o
  -3  30   2       44.40       45.58     10.42 o
  -2  30   2        0.99        1.95      9.50 o
  -1  30   2       46.30       52.28     12.48 o
   0  30   2      214.68      186.57     22.96 o
   1  30   2       24.58       17.29     11.61 o
   2  30   2      264.19      274.52     13.83 o
   3  30   2       30.52       40.67     11.86 o
   4  30   2       95.12       84.16     15.72 o
   5  30   2       30.36       24.47     11.26 o
  -4  31   2        2.67      -11.84     11.84 o
  -3  31   2        2.59       -1.92     10.16 o
  -2  31   2      180.79      158.47     15.49 o
  -1  31   2        0.49        0.25     11.61 o
   0  31   2        3.55        3.27     11.61 o
   1  31   2       22.47       13.36     12.46 o
   2  31   2       38.59       56.06     13.12 o
   3  31   2        8.24       10.36      9.99 o
   4  31   2      213.84      219.01     16.91 o
  -3  32   2        0.03        7.10     10.49 o
  -2  32   2       16.72       16.46     12.60 o
  -1  32   2        0.66      -11.37     11.37 o
   0  32   2       51.17       53.57     23.83 o
   1  32   2        6.59      -11.83     11.83 o
   2  32   2       12.43       -3.21     15.09 o
   3  32   2       39.89       43.30     13.72 o
  -1  33   2        0.64       12.74     17.41 o
   0  33   2       53.57       41.08     13.50 o
 -13   0   3        1.30       22.08     27.17 o
 -11   0   3       48.94       63.98     16.56 o
  -9   0   3       18.27       16.63      8.74 o
  -7   0   3      870.30      903.25     21.87 o
  -5   0   3    28191.16    29229.51    419.21 o
  -3   0   3     6051.62     6232.54     81.77 o
  -1   0   3     2904.74     2992.59     50.65 o
   1   0   3    15739.09    16245.38    328.41 o
   3   0   3     1833.32     1923.37     41.37 o
   5   0   3      822.36      771.62     17.97 o
   7   0   3     1143.25     1106.74     25.12 o
   9   0   3      898.34      895.75     25.16 o
  11   0   3       18.27       26.32     22.92 o
 -13   1   3       93.94       68.74     27.59 o
 -12   1   3        7.91        5.09     18.01 o
 -11   1   3      168.91      191.63     13.80 o
 -10   1   3        6.10       20.84      7.94 o
  -9   1   3        7.82        7.70      6.65 o
  -8   1   3      164.57      178.70      9.37 o
  -7   1   3     2413.69     2508.96     33.60 o
  -6   1   3      442.00      439.10      7.86 o
  -5   1   3     2521.74     2568.88     28.20 o
  -4   1   3     3831.10     3892.97     41.05 o
  -3   1   3      117.10      114.06      7.15 o
  -2   1   3     2730.22     2458.64     27.87 o
  -1   1   3     9036.90     9327.47    109.65 o
   0   1   3       49.17       46.35      3.87 o
   1   1   3     2024.75     1991.98     34.48 o
   2   1   3     2292.95     2277.50     33.95 o
   3   1   3     1710.62     1687.59     25.85 o
   4   1   3      806.84      733.68     10.35 o
   5   1   3       35.35       69.52      5.95 o
   6   1   3      487.47      512.13     11.58 o
   7   1   3       65.43       64.93      5.82 o
   8   1   3      662.02      621.50     13.56 o
   9   1   3      262.24      275.94     11.60 o
  10   1   3       25.44       33.19     12.24 o
  11   1   3      129.18      134.52     34.81 o
  12   1   3       24.88       29.29     17.41 o
 -13   2   3        2.18       17.06     24.62 o
 -12   2   3       27.54        6.90     17.99 o
 -11   2   3      437.39      447.31     21.78 o
 -10   2   3       39.59       50.85      9.04 o
  -9   2   3      451.53      455.17     12.19 o
  -8   2   3       19.93       31.42      5.65 o
  -7   2   3     1443.69     1482.43     19.88 o
  -6   2   3      429.81      420.19      6.92 o
  -5   2   3     1519.21     1687.87     18.21 o
  -4   2   3      676.45      696.88      9.18 o
  -3   2   3      673.20      650.90      8.97 o
  -2   2   3      800.74      762.16     10.56 o
  -1   2   3     5914.14     5956.65     77.30 o
   0   2   3     1216.12     1299.42     19.84 o
   1   2   3     2067.71     2114.06     36.60 o
   2   2   3      184.28      191.85      6.20 o
   3   2   3     4703.38     4305.08     73.03 o
   4   2   3       19.36       18.19      2.84 o
   5   2   3       15.39       20.87      5.64 o
   6   2   3      435.68      389.04      9.41 o
   7   2   3       23.15       22.69      5.02 o
   8   2   3       48.60       54.82      6.22 o
   9   2   3        0.62        9.52     10.85 o
  10   2   3        3.80       -4.29      8.92 o
  11   2   3      126.96      148.15     19.51 o
  12   2   3        8.80       -5.09     16.81 o
 -13   3   3       32.62       26.71     19.51 o
 -12   3   3        7.96       -7.49     13.32 o
 -11   3   3       37.38       46.94     11.32 o
 -10   3   3      320.50      322.33     13.16 o
  -9   3   3       94.34      107.76      7.51 o
  -8   3   3      297.31      288.56     10.65 o
  -7   3   3     1483.22     1484.72     19.85 o
  -6   3   3     1343.01     1302.72     15.32 o
  -5   3   3     1900.10     1933.35     21.93 o
  -4   3   3     1030.81      851.44     10.63 o
  -3   3   3     6189.25     6428.63     71.09 o
  -2   3   3     1547.96     1327.50     17.26 o
  -1   3   3    10380.66    10080.60    129.93 o
   0   3   3      990.40     1019.36     14.41 o
   1   3   3     2761.74     3143.93     53.27 o
   2   3   3     9862.27    10062.89    167.16 o
   3   3   3       13.95       11.04      3.60 o
   4   3   3      165.52      131.33      7.03 o
   5   3   3     1395.99     1270.44     19.86 o
   6   3   3     1117.58     1086.93     26.41 o
   7   3   3      215.53      207.63      7.62 o
   8   3   3      322.36      335.52     10.22 o
   9   3   3       47.34       55.23      9.28 o
  10   3   3        8.02       -2.74      9.20 o
  11   3   3      206.80      205.97     21.01 o
  12   3   3        1.46      -15.01     15.90 o
 -13   4   3       16.40       26.98     19.18 o
 -12   4   3       34.69       39.61     14.34 o
 -11   4   3        0.28       -7.00     12.26 o
 -10   4   3       28.70       22.56      9.62 o
  -9   4   3      639.01      651.28     16.62 o
  -8   4   3        3.87       -5.28      5.28 o
  -7   4   3      698.39      686.19     10.60 o
  -6   4   3      891.44      895.49     13.20 o
  -5   4   3     7039.95     7210.90     75.26 o
  -4   4   3      896.48      958.25     11.87 o
  -3   4   3    17294.13    17192.48    192.46 o
  -2   4   3      137.61      172.57      4.29 o
  -1   4   3     6318.22     6174.72     72.90 o
   0   4   3     7469.10     7614.32     89.48 o
   1   4   3    14525.83    15480.43    255.56 o
   2   4   3     1003.98     1074.22     24.91 o
   3   4   3     3066.08     3391.99     58.83 o
   4   4   3     3677.83     3879.63     58.79 o
   5   4   3      226.64      229.61      6.83 o
   6   4   3      132.47      125.26     11.93 o
   7   4   3     1932.55     1912.13     29.40 o
   8   4   3       51.76       37.19     10.91 o
   9   4   3      257.93      264.41     12.92 o
  10   4   3       16.77        8.73      9.41 o
  11   4   3       18.51       20.38     15.01 o
  12   4   3        6.21       -2.36     16.50 o
 -12   5   3       13.02       23.49     14.22 o
 -11   5   3       13.31       -3.01     10.26 o
 -10   5   3        7.88        4.89      9.39 o
  -9   5   3      127.23      152.15      9.70 o
  -8   5   3      630.75      596.15     14.00 o
  -7   5   3      566.66      556.21      9.57 o
  -6   5   3      454.39      451.86      8.68 o
  -5   5   3      640.65      646.79     11.05 o
  -4   5   3     1704.49     1700.99     20.79 o
  -3   5   3     4250.09     4340.46     45.72 o
  -2   5   3       60.65       49.78      2.69 o
  -1   5   3      200.41      150.13      9.19 o
   0   5   3     3837.12     3861.48     56.89 o
   1   5   3     1330.07     1129.54     24.87 o
   2   5   3     1297.38     1122.10     25.80 o
   3   5   3     1833.17     1713.86     31.53 o
   4   5   3     1457.71     1386.05     20.76 o
   5   5   3      777.20      746.88     14.83 o
   6   5   3      303.53      317.20      8.94 o
   7   5   3       26.56       11.84      6.44 o
   8   5   3       80.01       79.69     10.50 o
   9   5   3       79.35       82.21     13.81 o
  10   5   3       35.88       30.19     10.40 o
  11   5   3      269.87      275.05     17.41 o
  12   5   3       90.65       72.17     27.17 o
 -12   6   3       26.30       21.87     11.85 o
 -11   6   3       91.99      105.92     12.56 o
 -10   6   3       57.38       52.39     10.28 o
  -9   6   3     1600.46     1567.58     37.26 o
  -8   6   3       47.03       26.15      6.96 o
  -7   6   3     1274.37     1252.42     29.87 o
  -6   6   3        3.87        1.24      3.73 o
  -5   6   3       44.08       52.40      3.87 o
  -4   6   3      232.44      227.64      5.03 o
  -3   6   3     3138.58     3473.24     43.19 o
  -2   6   3     2682.84     2789.83     38.01 o
  -1   6   3     3843.00     3704.62     55.90 o
   0   6   3      127.91      169.92      5.84 o
   1   6   3     4329.31     3658.93     61.92 o
   2   6   3     1299.14     1381.51     42.88 o
   3   6   3     4217.88     3621.58     62.42 o
   4   6   3      133.06      119.36      4.80 o
   5   6   3      783.98      772.91     13.68 o
   6   6   3      273.72      253.21      7.85 o
   7   6   3       12.41       -0.54      6.25 o
   8   6   3      186.43      181.32     12.99 o
   9   6   3       31.95       30.68      9.23 o
  10   6   3       19.32        9.77      9.81 o
  11   6   3       37.93       27.80     13.03 o
  12   6   3       33.23       20.38     25.47 o
 -12   7   3        0.39       -9.77     11.19 o
 -11   7   3       55.96       58.13     11.75 o
 -10   7   3        1.46       -8.86      9.23 o
  -9   7   3      450.78      456.11     33.21 o
  -8   7   3        5.73       -5.87      7.28 o
  -7   7   3     1322.81     1275.56     37.28 o
  -6   7   3      394.75      353.51     13.69 o
  -5   7   3       25.66       20.86      3.59 o
  -4   7   3     4449.81     4055.62     46.46 o
  -3   7   3     1866.84     2086.23     27.06 o
  -2   7   3     5845.60     5908.19     71.70 o
  -1   7   3    21275.53    22179.00    322.15 o
   0   7   3     2360.44     2540.40     39.02 o
   1   7   3     1450.20     1597.34     28.25 o
   2   7   3      578.08      703.43     17.98 o
   3   7   3      434.90      348.53      8.82 o
   4   7   3        1.08        6.23      2.63 o
   5   7   3     2093.10     2087.20     30.13 o
   6   7   3     1112.73     1155.47     29.32 o
   7   7   3       10.19        6.01      6.66 o
   8   7   3      346.07      383.33     14.21 o
   9   7   3       30.13       20.30      8.90 o
  10   7   3       37.77       35.25     10.15 o
  11   7   3       21.56       18.34     24.20 o
  12   7   3        0.92      -13.59     24.62 o
 -12   8   3       24.19        5.83     11.78 o
 -11   8   3        0.01       -4.55     10.50 o
 -10   8   3        3.73        8.80      9.73 o
  -9   8   3      145.47      125.78     10.96 o
  -8   8   3       27.26       18.30      8.05 o
  -7   8   3      245.48      240.16      9.47 o
  -6   8   3        4.59       -1.38      4.32 o
  -5   8   3       31.94       47.99      4.37 o
  -4   8   3       94.40      107.23      5.96 o
  -3   8   3     9478.63     9417.94    113.57 o
  -2   8   3     4638.29     4754.86     58.18 o
  -1   8   3      784.03      682.03     13.48 o
   0   8   3      318.07      437.32     12.75 o
   1   8   3     3670.37     3799.02     64.38 o
   2   8   3        0.46       -0.07      3.87 o
   3   8   3      184.24      249.82     12.57 o
   4   8   3      427.29      386.75     10.10 o
   5   8   3      673.57      663.32     30.39 o
   6   8   3       36.71       33.49      6.31 o
   7   8   3     1620.20     1469.85     27.89 o
   8   8   3        0.32       -7.30      7.30 o
   9   8   3      308.30      301.60     15.07 o
  10   8   3      214.72      220.64     13.37 o
  11   8   3       44.33       13.73     15.90 o
  12   8   3       10.12       11.89     25.47 o
 -12   9   3       71.71       64.13     12.90 o
 -11   9   3       27.60        9.60     10.89 o
 -10   9   3      478.67      469.64     19.03 o
  -9   9   3        4.54       -6.21      8.54 o
  -8   9   3     1089.59     1039.08     29.29 o
  -7   9   3     2373.85     2286.01     35.30 o
  -6   9   3      362.55      336.97     11.85 o
  -5   9   3      238.69      231.08      7.91 o
  -4   9   3       43.31       34.65      4.66 o
  -3   9   3     2596.04     2743.44     35.14 o
  -2   9   3      370.36      392.78      8.61 o
  -1   9   3     8609.54     9005.76    132.90 o
   0   9   3      804.28      719.12     13.66 o
   1   9   3      120.56      212.21     12.62 o
   2   9   3    14856.50    15063.44    305.59 o
   3   9   3     1757.30     1861.13     29.78 o
   4   9   3       65.17       34.46      5.15 o
   5   9   3      266.13      263.54      9.38 o
   6   9   3       16.49        8.09      6.62 o
   7   9   3       95.35      101.71     12.20 o
   8   9   3        3.70       -0.01      7.57 o
   9   9   3       30.94       21.60      8.05 o
  10   9   3        3.55       12.39     11.55 o
  11   9   3       53.05       21.98     18.25 o
  12   9   3       71.49       86.77     19.10 o
 -12  10   3       33.65       31.46     12.46 o
 -11  10   3      139.93      143.47     15.44 o
 -10  10   3       15.69       34.75     10.33 o
  -9  10   3      229.19      219.89     12.60 o
  -8  10   3       12.59        9.38      6.55 o
  -7  10   3       55.89       51.86      7.22 o
  -6  10   3        6.42       -4.05      6.43 o
  -5  10   3       56.83       49.53      6.18 o
  -4  10   3      231.65      251.45      8.69 o
  -3  10   3       29.32       56.09      4.82 o
  -2  10   3      117.29      110.14      4.23 o
  -1  10   3     5850.64     6123.16     82.49 o
   0  10   3     2822.93     3084.27     37.98 o
   1  10   3     3304.21     3062.23     46.40 o
   2  10   3      196.75      228.01     13.85 o
   3  10   3     6553.23     6695.73     98.68 o
   4  10   3      134.19      141.58     11.15 o
   5  10   3      181.68      207.79      8.83 o
   6  10   3      330.09      343.06     11.63 o
   7  10   3       11.45        3.69      6.87 o
   8  10   3      151.82      141.11     10.33 o
   9  10   3        9.20       -5.98      8.92 o
  10  10   3       27.59       25.75     11.58 o
  11  10   3        0.52      -15.58     15.58 o
  12  10   3        2.85       -7.74     17.70 o
 -12  11   3        1.73       10.13     12.28 o
 -11  11   3      135.59      138.35     13.67 o
 -10  11   3       97.29       70.65     11.44 o
  -9  11   3        0.80       -2.86      8.97 o
  -8  11   3       47.12       37.41      7.40 o
  -7  11   3      207.38      201.27      9.42 o
  -6  11   3       12.74       11.75      5.58 o
  -5  11   3      565.11      599.89     11.64 o
  -4  11   3     5766.39     5624.45     69.80 o
  -3  11   3     1050.89     1071.94     16.96 o
  -2  11   3     1104.55     1080.95     15.75 o
  -1  11   3      884.12      964.68     25.06 o
   0  11   3      788.70      922.09     12.17 o
   1  11   3      443.23      499.90     10.91 o
   2  11   3      341.79      406.74      9.16 o
   3  11   3       61.63       61.59      5.86 o
   4  11   3        6.52        9.64      6.25 o
   5  11   3      461.59      426.06     12.18 o
   6  11   3      707.56      716.97     16.91 o
   7  11   3       43.95       26.83      7.49 o
   8  11   3      956.46     1019.54     21.28 o
   9  11   3       20.19       23.85      9.33 o
  10  11   3       86.71       91.80     17.41 o
  11  11   3        9.08       -4.67     16.81 o
  12  11   3        0.15       -3.83     17.10 o
 -12  12   3      124.89      109.72     14.27 o
 -11  12   3        5.88        5.58     11.17 o
 -10  12   3       13.59       26.53     10.55 o
  -9  12   3        1.31       26.76      9.61 o
  -8  12   3        6.94       11.43      7.77 o
  -7  12   3       94.69       97.28      7.94 o
  -6  12   3      599.94      571.47     23.60 o
  -5  12   3     3901.04     3987.74     51.15 o
  -4  12   3        5.86        0.51      3.70 o
  -3  12   3      722.84      726.53     12.14 o
  -2  12   3     1141.24     1059.28     15.74 o
  -1  12   3       14.40        7.57      2.45 o
   0  12   3     2869.52     2724.19     31.91 o
   1  12   3      183.38      229.32      6.68 o
   2  12   3       94.23       88.57      4.75 o
   3  12   3      367.01      330.25     11.71 o
   4  12   3     2538.35     2656.12     42.20 o
   5  12   3     1167.17     1169.23     22.51 o
   6  12   3       17.81       29.84      6.72 o
   7  12   3      145.00      127.96      8.71 o
   8  12   3        3.79        3.47      9.56 o
   9  12   3      274.45      283.07     17.73 o
  10  12   3      192.40      192.13     20.05 o
  11  12   3       15.43        6.79     17.41 o
  12  12   3        7.72       24.62     18.61 o
 -12  13   3       28.78       25.47     21.23 o
 -11  13   3        7.71       14.18     11.55 o
 -10  13   3      331.40      335.56     17.77 o
  -9  13   3       58.47       55.71     10.21 o
  -8  13   3      180.23      201.33     10.60 o
  -7  13   3       72.80       79.37     12.26 o
  -6  13   3       60.37       54.25      7.21 o
  -5  13   3      308.69      295.54      8.77 o
  -4  13   3      109.20       93.61      5.33 o
  -3  13   3       79.79       88.37      4.75 o
  -2  13   3       77.91       81.02      9.87 o
  -1  13   3      299.30      225.33      6.08 o
   0  13   3     3521.81     3407.89     43.17 o
   1  13   3      229.09      221.01      6.11 o
   2  13   3     5234.91     5223.87     70.38 o
   3  13   3       17.22       23.84      5.55 o
   4  13   3      458.25      460.87     11.99 o
   5  13   3     1667.37     1626.99     28.80 o
   6  13   3       75.24       78.35     10.17 o
   7  13   3       42.11       32.21      8.20 o
   8  13   3       90.79      109.80     17.67 o
   9  13   3        0.30       24.36     11.88 o
  10  13   3        3.76       22.23     16.18 o
  11  13   3       22.33       -3.04     17.41 o
 -11  14   3       18.16        8.52     11.73 o
 -10  14   3       17.11       19.09     10.98 o
  -9  14   3      140.45      169.64     17.97 o
  -8  14   3       82.82       70.31     10.71 o
  -7  14   3      203.61      202.66     12.71 o
  -6  14   3     1006.25      964.40     18.85 o
  -5  14   3      191.20      202.04      7.39 o
  -4  14   3      479.97      480.95     10.69 o
  -3  14   3      399.96      412.98      9.62 o
  -2  14   3      858.93      898.71     16.34 o
  -1  14   3      779.57      809.87     20.55 o
   0  14   3     1355.00     1218.40     18.17 o
   1  14   3     6470.37     6644.23     75.37 o
   2  14   3      158.86      143.83      5.71 o
   3  14   3      415.74      410.04     11.65 o
   4  14   3       18.45       31.29      6.04 o
   5  14   3      317.01      311.45     12.09 o
   6  14   3      679.44      685.63     18.40 o
   7  14   3        8.95       12.28     10.12 o
   8  14   3        9.30        9.45     11.02 o
   9  14   3        0.22       19.10     12.54 o
  10  14   3       18.65       12.07     16.50 o
  11  14   3       16.48       12.74     18.01 o
 -11  15   3        3.83       12.09     17.38 o
 -10  15   3        2.24        7.10     10.63 o
  -9  15   3      124.99      117.30     12.26 o
  -8  15   3       55.07       54.20      8.73 o
  -7  15   3        1.59        4.53      6.93 o
  -6  15   3      273.85      302.47     12.93 o
  -5  15   3      101.91      124.37      6.61 o
  -4  15   3     1542.16     1626.51     23.77 o
  -3  15   3       28.33       24.89      4.35 o
  -2  15   3     1298.97     1313.25     19.63 o
  -1  15   3     2464.52     2575.57     34.41 o
   0  15   3       33.65       44.39      3.72 o
   1  15   3        0.31        2.06      3.19 o
   2  15   3      565.41      539.75     10.46 o
   3  15   3      581.08      586.56     14.62 o
   4  15   3      283.44      266.64     14.71 o
   5  15   3       21.91       27.32      7.17 o
   6  15   3     1064.59     1089.50     28.86 o
   7  15   3       13.75        9.02     10.57 o
   8  15   3      577.78      614.29     29.32 o
   9  15   3        5.23      -12.24     12.24 o
  10  15   3        7.12        4.15     30.99 o
  11  15   3        0.33       10.27     36.93 o
 -11  16   3        0.28       11.73     17.64 o
 -10  16   3        1.36       19.41     17.10 o
  -9  16   3       83.01       94.27     14.01 o
  -8  16   3      244.04      239.95     11.77 o
  -7  16   3      155.37      159.69     12.50 o
  -6  16   3      471.94      470.51     13.79 o
  -5  16   3      326.97      335.47     13.75 o
  -4  16   3       28.36       31.04      7.61 o
  -3  16   3      473.77      470.59     13.64 o
  -2  16   3      738.40      774.99     13.93 o
  -1  16   3     1038.60     1047.27     19.93 o
   0  16   3     1554.99     1509.59     20.09 o
   1  16   3        2.94        3.55      4.09 o
   2  16   3        3.59        3.38      3.70 o
   3  16   3      218.66      207.74     18.02 o
   4  16   3     1647.43     1638.16     35.88 o
   5  16   3      244.77      274.38     14.59 o
   6  16   3      463.34      503.93     19.74 o
   7  16   3      105.80      102.39     13.07 o
   8  16   3        5.35      -11.68     11.68 o
   9  16   3       86.95       85.08     15.01 o
  10  16   3       78.01       68.84     18.58 o
  11  16   3        8.42        7.08     18.30 o
 -11  17   3       11.86       11.66     17.98 o
 -10  17   3      139.29      112.55     20.11 o
  -9  17   3       47.50       12.74     16.21 o
  -8  17   3      158.74      166.55     12.79 o
  -7  17   3       18.22       15.73     11.40 o
  -6  17   3       11.42       13.69      7.67 o
  -5  17   3       90.66      105.95      7.67 o
  -4  17   3      245.43      252.98     10.87 o
  -3  17   3      917.40      909.98     15.75 o
  -2  17   3       79.94       82.89      6.77 o
  -1  17   3        0.68       -0.24      3.56 o
   0  17   3     3415.67     3357.09     40.33 o
   1  17   3        9.21        1.97      3.50 o
   2  17   3     1109.99     1121.56     20.01 o
   3  17   3      755.35      732.34     20.85 o
   4  17   3      736.89      791.97     22.47 o
   5  17   3        3.98        2.57      9.21 o
   6  17   3        5.28       19.22     10.35 o
   7  17   3       93.00      100.28     13.32 o
   8  17   3       12.64        7.86     12.37 o
   9  17   3        0.27       -4.96     13.03 o
  10  17   3        8.89       14.98     17.70 o
  11  17   3        0.27      -17.64     17.64 o
 -11  18   3        5.75       -7.24     18.30 o
 -10  18   3        6.71       21.23     18.01 o
  -9  18   3        3.20        0.49     30.99 o
  -8  18   3       91.17       79.25     13.32 o
  -7  18   3      292.89      268.96     16.16 o
  -6  18   3      270.72      302.83     13.52 o
  -5  18   3      690.29      706.45     20.37 o
  -4  18   3       22.32       11.98      6.07 o
  -3  18   3      550.47      588.78     12.41 o
  -2  18   3       23.80       31.35      5.32 o
  -1  18   3      662.52      665.25     11.66 o
   0  18   3      999.73      981.61     14.86 o
   1  18   3       13.99       11.34      4.37 o
   2  18   3      308.37      282.60      9.29 o
   3  18   3       89.70       85.65      9.18 o
   4  18   3      875.68      868.23     24.45 o
   5  18   3      285.42      277.04     15.42 o
   6  18   3      580.31      601.95     29.63 o
   7  18   3       11.20      -10.81     10.81 o
   8  18   3       37.87       20.17     12.82 o
   9  18   3      104.76      109.64     16.16 o
  10  18   3       31.41       29.49     18.30 o
 -10  19   3        1.82       -4.31     16.50 o
  -9  19   3        0.58       -5.82     21.23 o
  -8  19   3       55.55       49.75     12.82 o
  -7  19   3        1.34       -1.39     10.41 o
  -6  19   3      482.97      457.30     19.44 o
  -5  19   3      202.51      171.65     15.48 o
  -4  19   3     1631.98     1681.99     32.43 o
  -3  19   3      127.32      124.12      9.17 o
  -2  19   3     1256.82     1278.35     22.97 o
  -1  19   3       59.91       62.89      7.85 o
   0  19   3      357.00      374.56      9.75 o
   1  19   3      162.03      159.78      9.77 o
   2  19   3      467.91      454.61     21.79 o
   3  19   3       72.44       68.89     10.63 o
   4  19   3        1.90       -7.78      8.52 o
   5  19   3        0.21       15.87      9.58 o
   6  19   3      170.53      154.07     17.70 o
   7  19   3       41.18       40.62     16.24 o
   8  19   3      179.73      175.63     16.96 o
   9  19   3        2.28       -8.05     13.03 o
  10  19   3      116.31       97.65     20.11 o
 -10  20   3        5.78       36.18     18.58 o
  -9  20   3      110.50       89.82     18.30 o
  -8  20   3      196.83      188.43     16.01 o
  -7  20   3        2.88       12.71     11.43 o
  -6  20   3       99.50       93.91     12.19 o
  -5  20   3      143.59      127.62      9.99 o
  -4  20   3       10.56       24.69      7.85 o
  -3  20   3      105.85      104.10      8.95 o
  -2  20   3     1577.90     1635.91     27.40 o
  -1  20   3       51.45       58.21      8.16 o
   0  20   3      346.41      365.88      9.99 o
   1  20   3      272.88      279.18      8.94 o
   2  20   3      285.45      250.07     16.09 o
   3  20   3      205.96      207.16     24.81 o
   4  20   3      444.63      374.10     16.97 o
   5  20   3      306.36      279.70     19.70 o
   6  20   3      165.72      148.45     14.15 o
   7  20   3        0.35        0.57     11.80 o
   8  20   3       28.77       29.80     13.52 o
   9  20   3       23.68       19.85     16.29 o
  10  20   3       37.51       60.71     19.21 o
 -10  21   3       63.59       79.34     19.81 o
  -9  21   3        1.81      -15.58     15.58 o
  -8  21   3      115.52      128.07     14.86 o
  -7  21   3       92.36       70.00     13.37 o
  -6  21   3        1.13        0.44     10.23 o
  -5  21   3      114.39       84.19     10.78 o
  -4  21   3        4.68        0.25      7.53 o
  -3  21   3       10.58       23.45      7.51 o
  -2  21   3      151.02      144.84      7.03 o
  -1  21   3        7.78       12.96      4.86 o
   0  21   3      126.79      144.33      7.09 o
   1  21   3        0.24        4.14      4.90 o
   2  21   3     1798.80     1776.24     52.73 o
   3  21   3      290.74      271.94     14.24 o
   4  21   3      802.15      786.92     24.45 o
   5  21   3       66.16       31.05     11.19 o
   6  21   3        1.25       -5.35     10.81 o
   7  21   3       19.28       -3.91     12.19 o
   8  21   3       39.35        6.94     13.57 o
   9  21   3        2.37       11.73     14.30 o
  -9  22   3        3.68       15.16     17.41 o
  -8  22   3      111.73      121.80     16.52 o
  -7  22   3        0.45       -5.59     11.59 o
  -6  22   3      201.65      183.17     15.13 o
  -5  22   3      802.06      791.44     21.36 o
  -4  22   3        0.89        3.91      7.91 o
  -3  22   3      448.03      431.73     15.56 o
  -2  22   3      801.65      810.31     22.28 o
  -1  22   3      121.96      131.26      6.89 o
   0  22   3       69.61       87.14      9.26 o
   1  22   3      238.59      216.41     10.25 o
   2  22   3        2.64       -1.12      6.15 o
   3  22   3       31.83       13.41      7.61 o
   4  22   3      401.47      373.94     17.60 o
   5  22   3      225.96      240.65     16.09 o
   6  22   3       24.00        6.26     11.87 o
   7  22   3        2.16       -2.32     12.60 o
   8  22   3        0.10       -1.24     13.50 o
   9  22   3      112.04       88.44     16.56 o
  -9  23   3       10.15        5.63     31.42 o
  -8  23   3        0.01       16.94     13.07 o
  -7  23   3      121.63      104.60     14.20 o
  -6  23   3      168.85      163.37     14.99 o
  -5  23   3        6.64       16.58      9.92 o
  -4  23   3      808.49      830.11     21.70 o
  -3  23   3        0.72        3.09      7.78 o
  -2  23   3      443.83      458.07     16.60 o
  -1  23   3       16.70       31.50      5.66 o
   0  23   3        9.04        6.66      5.36 o
   1  23   3       70.68       75.62      7.37 o
   2  23   3       73.85       76.00      8.00 o
   3  23   3      143.98      132.03     10.26 o
   4  23   3        0.29        3.69     10.08 o
   5  23   3        3.86       14.14     11.14 o
   6  23   3      144.14      113.00     14.59 o
   7  23   3       11.15      -11.98     11.98 o
   8  23   3      205.09      212.40     18.17 o
   9  23   3       20.00       16.60     14.80 o
  -9  24   3       67.40       60.10     18.90 o
  -8  24   3       22.61       25.73     13.07 o
  -7  24   3       81.56       78.43     14.54 o
  -6  24   3       51.68       68.82     12.90 o
  -5  24   3       60.30       84.49     12.73 o
  -4  24   3        8.54       22.93      8.84 o
  -3  24   3       11.07       13.94      7.68 o
  -2  24   3       51.49       53.14      7.12 o
  -1  24   3      232.27      227.68      8.75 o
   0  24   3      635.84      633.58     14.13 o
   1  24   3      526.04      565.42     15.07 o
   2  24   3      196.59      204.57     10.43 o
   3  24   3       32.71       28.85      8.65 o
   4  24   3      144.53      119.44     10.69 o
   5  24   3       68.29       57.00     12.19 o
   6  24   3        4.90       -5.18     11.34 o
   7  24   3       11.46       -9.74     12.41 o
   8  24   3       18.92       -6.86     12.98 o
  -8  25   3        1.98        5.08     13.56 o
  -7  25   3      182.88      181.33     16.83 o
  -6  25   3       33.08       39.10     12.87 o
  -5  25   3       44.78       41.99     14.12 o
  -4  25   3       98.53      113.75     10.90 o
  -3  25   3      125.86      137.95     11.20 o
  -2  25   3       28.39       35.83      8.71 o
  -1  25   3       83.91       90.08      9.25 o
   0  25   3      883.30      884.20     22.59 o
   1  25   3      141.95      134.65     11.10 o
   2  25   3      484.14      498.45     18.38 o
   3  25   3      103.67      108.55     10.36 o
   4  25   3       74.00       76.29     11.89 o
   5  25   3       42.53       36.37     12.05 o
   6  25   3       30.45       16.57     12.45 o
   7  25   3       71.19       53.90     14.22 o
   8  25   3        6.91      -10.58     13.38 o
  -8  26   3       24.81       26.49     14.37 o
  -7  26   3       26.12       27.23     13.29 o
  -6  26   3       86.01       99.05     14.50 o
  -5  26   3      165.78      153.59     14.97 o
  -4  26   3       26.10       27.26      9.43 o
  -3  26   3       55.88       86.01     10.42 o
  -2  26   3      129.46      110.94     10.46 o
  -1  26   3       92.29      102.00     10.30 o
   0  26   3      145.89      160.13      9.28 o
   1  26   3        6.15        7.21      7.25 o
   2  26   3      171.44      168.54     11.13 o
   3  26   3       89.77       97.78     10.50 o
   4  26   3       34.91       28.32      9.93 o
   5  26   3      137.19      141.73     12.96 o
   6  26   3      109.02       91.26     14.55 o
   7  26   3       75.26       86.55     16.40 o
  -7  27   3       75.56       83.48     25.08 o
  -6  27   3       36.59       40.42     13.29 o
  -5  27   3       49.62       52.08     13.00 o
  -4  27   3      297.49      288.86     19.41 o
  -3  27   3      163.90      150.70     14.95 o
  -2  27   3       45.48       47.57      9.77 o
  -1  27   3      312.00      327.90     14.76 o
   0  27   3       14.73       19.03      9.22 o
   1  27   3       15.31        9.54      7.54 o
   2  27   3        2.15        6.94      8.28 o
   3  27   3        7.30       -7.81      8.52 o
   4  27   3       10.57       13.11      9.63 o
   5  27   3       69.71       51.31     11.32 o
   6  27   3       53.85       47.19     14.23 o
   7  27   3       10.89       14.78     14.09 o
  -6  28   3        4.91        7.26     22.12 o
  -5  28   3       82.08       85.58     16.17 o
  -4  28   3        4.95       -2.66      9.69 o
  -3  28   3       17.93       19.15      9.94 o
  -2  28   3       66.55       76.75     10.74 o
  -1  28   3       63.22       68.80     12.11 o
   0  28   3      203.54      217.23     15.98 o
   1  28   3      690.50      721.12     21.56 o
   2  28   3        0.26        5.20      8.36 o
   3  28   3       71.92       55.13     10.30 o
   4  28   3        1.79        3.81      9.93 o
   5  28   3       12.49       -0.12     10.56 o
   6  28   3       32.57       24.08     11.76 o
  -6  29   3        3.09       23.84     13.45 o
  -5  29   3       34.77       46.63     13.49 o
  -4  29   3       15.90        7.92     10.26 o
  -3  29   3       31.44       45.92     10.50 o
  -2  29   3        2.51        9.29      9.74 o
  -1  29   3      216.10      210.43     15.57 o
   0  29   3       58.93       94.61     13.60 o
   1  29   3        4.34       21.73      9.88 o
   2  29   3      177.24      175.19     15.33 o
   3  29   3       19.74       15.54      9.66 o
   4  29   3       93.71       78.65     11.60 o
   5  29   3      102.80      124.29     13.26 o
   6  29   3       30.98        9.23     19.10 o
  -5  30   3       41.94       43.49     13.61 o
  -4  30   3        0.50       13.45     12.24 o
  -3  30   3      203.14      221.37     14.14 o
  -2  30   3       36.51       57.99     10.79 o
  -1  30   3        1.35       10.10     11.74 o
   0  30   3        1.74       -8.26     11.48 o
   1  30   3        2.46        7.43     17.83 o
   2  30   3        0.97      -11.52     11.52 o
   3  30   3        3.43        7.12      9.93 o
   4  30   3       34.27       35.99     11.00 o
   5  30   3        3.26      -11.09     11.09 o
  -4  31   3       13.43        9.70     12.73 o
  -3  31   3       87.39       85.21     12.01 o
  -2  31   3       89.23       92.08     21.50 o
  -1  31   3      241.11      226.57     17.20 o
   0  31   3       26.38       24.00     12.60 o
   1  31   3       10.21      -10.65     14.26 o
   2  31   3       16.51       15.01     14.27 o
   3  31   3       31.53       38.14     13.72 o
   4  31   3        2.80        2.12     10.53 o
  -3  32   3       85.17       82.96     18.95 o
  -2  32   3       36.86       65.63     13.86 o
  -1  32   3      127.16      153.87     16.77 o
   0  32   3        5.53        5.49     12.72 o
   1  32   3      143.76      143.68     18.96 o
   2  32   3        7.54        7.55     15.91 o
 -12   0   4        0.87      -13.59     24.62 o
 -10   0   4      381.93      396.21     17.81 o
  -8   0   4     1262.77     1316.55     31.14 o
  -6   0   4        6.17        8.43      4.81 o
  -4   0   4     4493.98     4890.56     72.48 o
  -2   0   4     4407.77     4339.67     63.89 o
   0   0   4     1756.44     1780.54     31.04 o
   2   0   4     1775.49     1583.67     36.09 o
   4   0   4     8590.95     8364.82    171.39 o
   6   0   4        0.34        0.39      7.13 o
   8   0   4      509.27      547.39     23.77 o
  10   0   4       15.84       22.08     21.23 o
  12   0   4       77.20       50.09     26.32 o
 -13   1   4       16.60       -9.91     18.58 o
 -12   1   4        1.65       -0.85     24.20 o
 -11   1   4      130.12      140.64     15.44 o
 -10   1   4        9.57        5.46      8.00 o
  -9   1   4       75.29       85.15      9.94 o
  -8   1   4      110.04      127.09      7.97 o
  -7   1   4       49.65       42.39      4.01 o
  -6   1   4     3494.60     3468.58     37.81 o
  -5   1   4      214.76      187.68      4.96 o
  -4   1   4      234.50      219.26      5.86 o
  -3   1   4     1076.70      982.17     11.84 o
  -2   1   4     5541.95     5425.90     64.76 o
  -1   1   4     2064.87     1888.53     25.66 o
   0   1   4     1245.73     1408.93     19.59 o
   1   1   4     4939.57     5003.02     72.91 o
   2   1   4      465.79      476.81      9.21 o
   3   1   4     1803.25     1876.67     29.06 o
   4   1   4     4795.03     4658.04     68.64 o
   5   1   4     2825.31     2845.46     39.34 o
   6   1   4     1434.55     1369.85     24.70 o
   7   1   4       27.52       24.20      6.13 o
   8   1   4      126.02      140.00      9.30 o
   9   1   4      120.18      123.72     11.96 o
  10   1   4      306.59      328.12     22.51 o
  11   1   4        5.16        3.75     14.87 o
  12   1   4      294.93      296.04     24.62 o
 -13   2   4       19.89        8.94     18.90 o
 -12   2   4       58.23       13.16     18.01 o
 -11   2   4        0.88       -7.42     10.03 o
 -10   2   4       27.23       11.15      8.00 o
  -9   2   4       17.41       19.64      6.39 o
  -8   2   4       17.13       20.00      5.56 o
  -7   2   4      858.28      887.06     12.79 o
  -6   2   4      309.85      315.92      6.94 o
  -5   2   4      144.88      159.07      5.88 o
  -4   2   4    10767.14    10627.09    116.58 o
  -3   2   4      153.92      171.19      5.82 o
  -2   2   4      300.48      206.80      4.81 o
  -1   2   4      391.13      354.73      9.87 o
   0   2   4      880.04      816.91     11.98 o
   1   2   4     1057.47     1075.11     26.86 o
   2   2   4     1603.97     1464.08     26.63 o
   3   2   4      112.81      131.41      6.25 o
   4   2   4        0.90       -2.91      3.71 o
   5   2   4      653.57      585.60     11.06 o
   6   2   4      776.69      742.62     16.10 o
   7   2   4      128.18      134.65      7.50 o
   8   2   4     1987.34     2038.38     35.60 o
   9   2   4        2.25       -0.56      9.86 o
  10   2   4      464.23      466.30     31.84 o
  11   2   4       10.00        3.75     15.90 o
  12   2   4        7.51       21.52     17.10 o
 -13   3   4        6.37        9.39     18.90 o
 -12   3   4        1.58       18.29     17.10 o
 -11   3   4        1.56       -0.04     10.05 o
 -10   3   4      168.90      168.58     12.04 o
  -9   3   4      226.34      219.80      9.43 o
  -8   3   4      204.95      196.58      8.17 o
  -7   3   4      629.02      624.52     10.25 o
  -6   3   4      745.09      716.04     10.56 o
  -5   3   4     1755.13     1787.68     24.44 o
  -4   3   4      395.55      402.15      7.25 o
  -3   3   4     2137.16     2262.85     28.47 o
  -2   3   4     8257.85     9490.81    122.95 o
  -1   3   4     1278.75     1196.16     17.15 o
   0   3   4    10059.56     9648.27    138.82 o
   1   3   4     6788.19     6730.39    112.58 o
   2   3   4     1085.59     1065.50     20.26 o
   3   3   4      107.74       76.67      4.61 o
   4   3   4      127.20      101.57      9.73 o
   5   3   4     1916.13     1877.41     27.18 o
   6   3   4     1798.27     1837.78     31.80 o
   7   3   4       25.31       38.01      6.56 o
   8   3   4       17.76       19.81      7.83 o
   9   3   4       13.55        6.08      9.73 o
  10   3   4      344.98      351.53     27.62 o
  11   3   4        5.96        3.82     19.95 o
  12   3   4      118.17      102.85     19.79 o
 -12   4   4        4.87        7.36     13.73 o
 -11   4   4        0.23       -6.73      9.85 o
 -10   4   4      255.47      242.23     13.75 o
  -9   4   4       49.92       28.36      7.49 o
  -8   4   4     1267.23     1265.53     20.38 o
  -7   4   4     1394.62     1418.25     19.46 o
  -6   4   4      116.96      129.93      5.06 o
  -5   4   4      393.87      373.59      7.73 o
  -4   4   4     2331.05     2472.94     29.05 o
  -3   4   4        9.52       11.79      5.29 o
  -2   4   4       33.24       36.98      2.25 o
  -1   4   4     2470.81     2550.83     34.32 o
   0   4   4     8662.78     8443.24    109.12 o
   1   4   4      519.26      618.54     15.11 o
   2   4   4    11389.12    11156.99    185.46 o
   3   4   4      488.56      493.74     15.01 o
   4   4   4     3235.23     3062.96     66.94 o
   5   4   4      766.86      744.02     12.95 o
   6   4   4        2.06        8.43      4.78 o
   7   4   4       42.34       54.08      6.15 o
   8   4   4      188.43      187.55     15.56 o
   9   4   4       35.73       33.54     10.35 o
  10   4   4       97.25       73.30     12.82 o
  11   4   4      120.65      174.23     19.51 o
  12   4   4       34.95       56.56     23.35 o
 -12   5   4       14.00        8.85     13.92 o
 -11   5   4       28.83       41.53     13.36 o
 -10   5   4        0.60        3.21      9.33 o
  -9   5   4        0.57       -3.47      8.15 o
  -8   5   4       39.69       49.22      9.51 o
  -7   5   4      125.02      139.81      6.27 o
  -6   5   4       38.90       51.55      4.94 o
  -5   5   4      444.33      399.51      7.95 o
  -4   5   4      476.63      455.27      7.76 o
  -3   5   4      179.87      100.73      6.09 o
  -2   5   4     7558.32     8077.23    105.10 o
  -1   5   4     2690.19     2740.79     33.36 o
   0   5   4       17.45       24.40      2.99 o
   1   5   4    11771.18    12916.92    213.89 o
   2   5   4      425.07      444.96     28.02 o
   3   5   4      531.32      509.87     15.30 o
   4   5   4     1504.11     1409.91     34.22 o
   5   5   4      829.07      828.24     16.55 o
   6   5   4     3712.99     3641.02     50.85 o
   7   5   4      467.52      458.71     14.17 o
   8   5   4       26.41       27.07      8.15 o
   9   5   4      422.48      421.26     18.43 o
  10   5   4      198.26      223.96     15.67 o
  11   5   4       33.01       58.98     16.78 o
  12   5   4       68.42       45.85     26.32 o
 -12   6   4       16.51       -0.42     11.46 o
 -11   6   4       30.00       16.54     10.59 o
 -10   6   4        3.64       -1.36      9.12 o
  -9   6   4       63.05       73.29      9.54 o
  -8   6   4        7.84        9.81      7.20 o
  -7   6   4      761.24      771.67     14.35 o
  -6   6   4      281.66      302.25      8.79 o
  -5   6   4       71.91       60.16      5.38 o
  -4   6   4     5069.06     4789.56     50.75 o
  -3   6   4     1589.04     1836.26     24.12 o
  -2   6   4     5299.57     5048.79     61.26 o
  -1   6   4     4241.31     4203.21     55.50 o
   0   6   4    11391.03    11965.19    140.43 o
   1   6   4      656.58      866.40     40.76 o
   2   6   4      524.04      502.62     20.38 o
   3   6   4       19.07       20.38      5.30 o
   4   6   4        3.68        8.84      5.05 o
   5   6   4      982.62     1025.49     20.07 o
   6   6   4      578.72      596.91     12.64 o
   7   6   4      113.27      101.85      8.68 o
   8   6   4     1377.98     1346.71     27.37 o
   9   6   4       45.57       56.72     11.25 o
  10   6   4      227.42      210.02     15.63 o
  11   6   4       55.98       47.66     13.52 o
  12   6   4        1.33       10.19     25.47 o
 -12   7   4       58.63       52.24     12.41 o
 -11   7   4      123.48      111.08     12.73 o
 -10   7   4      126.58      126.05     11.89 o
  -9   7   4      891.32      820.04     36.52 o
  -8   7   4        1.44       -3.02      7.38 o
  -7   7   4      403.96      389.62     10.15 o
  -6   7   4     1027.91     1032.24     28.42 o
  -5   7   4       31.06       35.32      3.85 o
  -4   7   4      119.70      134.38      5.03 o
  -3   7   4      526.99      638.96     10.39 o
  -2   7   4     1291.45     1241.42     17.10 o
  -1   7   4       40.59       31.97      4.25 o
   0   7   4     2807.66     2693.52     40.29 o
   1   7   4     8053.70     7700.18    128.91 o
   2   7   4      130.94      143.75     17.83 o
   3   7   4     1478.57     1295.13     30.92 o
   4   7   4       39.74       54.34     10.21 o
   5   7   4     1140.55     1145.72     18.54 o
   6   7   4      562.51      547.84     14.82 o
   7   7   4       55.79       61.16      7.94 o
   8   7   4        8.30        3.67      8.01 o
   9   7   4      307.12      296.45     16.16 o
  10   7   4       29.64       20.82     15.11 o
  11   7   4       22.60       16.71     13.35 o
  12   7   4       17.54       28.02     26.32 o
 -12   8   4       39.38       10.35     11.65 o
 -11   8   4       63.04       54.47     13.20 o
 -10   8   4       39.84       75.24     11.92 o
  -9   8   4       72.94       80.70     10.28 o
  -8   8   4      465.41      456.15     16.79 o
  -7   8   4        5.02        5.87      5.61 o
  -6   8   4        3.00        3.48      3.98 o
  -5   8   4      769.38      738.22     12.42 o
  -4   8   4      635.49      644.28     10.92 o
  -3   8   4      259.63      255.63      7.96 o
  -2   8   4      202.48      215.48      5.01 o
  -1   8   4     2082.62     2536.44     39.78 o
   0   8   4     2173.79     2046.54     37.08 o
   1   8   4      456.25      417.24     17.33 o
   2   8   4     7238.95     6881.47    141.69 o
   3   8   4       69.87       62.83      6.88 o
   4   8   4     5980.99     5931.80    102.59 o
   5   8   4     2252.57     2379.20     38.07 o
   6   8   4      180.84      213.29      9.75 o
   7   8   4       57.77       57.51      7.91 o
   8   8   4      511.12      455.56     20.96 o
   9   8   4       40.78       49.44     11.25 o
  10   8   4       16.80       11.07     11.74 o
  11   8   4      131.57      154.31     19.51 o
  12   8   4       31.31       42.45     27.17 o
 -12   9   4       82.55       73.51     13.24 o
 -11   9   4        6.25        3.66     10.49 o
 -10   9   4        1.72       22.18      9.75 o
  -9   9   4      196.00      225.18     13.03 o
  -8   9   4       66.00       61.17      8.70 o
  -7   9   4       38.68       38.59      6.29 o
  -6   9   4      502.19      492.08     12.03 o
  -5   9   4     1963.46     1914.07     26.12 o
  -4   9   4        1.72        1.79      3.10 o
  -3   9   4     9603.68     9337.08    112.87 o
  -2   9   4     3738.71     3915.45     48.09 o
  -1   9   4     1115.51     1091.37     19.51 o
   0   9   4     1150.38     1102.74     28.87 o
   1   9   4       44.13       54.67      3.86 o
   2   9   4      707.62      731.37     19.18 o
   3   9   4      462.56      435.69     14.63 o
   4   9   4     2688.85     2784.28     57.68 o
   5   9   4      122.32      129.29      8.93 o
   6   9   4      258.06      244.82     12.26 o
   7   9   4     1251.38     1263.00     25.54 o
   8   9   4       84.64       75.65      9.48 o
   9   9   4      640.86      616.15     22.54 o
  10   9   4       45.81       58.48     12.73 o
  11   9   4       60.25       53.95     24.62 o
  12   9   4       24.83        7.64     26.32 o
 -12  10   4       14.65       47.76     12.87 o
 -11  10   4      133.49      108.63     13.15 o
 -10  10   4        0.01        6.86      9.61 o
  -9  10   4       21.69       24.97      8.79 o
  -8  10   4        3.25        1.07      8.09 o
  -7  10   4       97.50       93.29      7.50 o
  -6  10   4       62.40       55.33      6.01 o
  -5  10   4       26.51       34.47      3.87 o
  -4  10   4     2065.17     1980.04     26.75 o
  -3  10   4       37.94       63.73      4.18 o
  -2  10   4     7087.47     6939.86     77.80 o
  -1  10   4      209.20      350.58     14.34 o
   0  10   4      384.49      344.89      8.87 o
   1  10   4      170.44      122.22      5.11 o
   2  10   4     4467.09     4485.40     93.95 o
   3  10   4       57.46       58.97      6.14 o
   4  10   4      295.08      291.95     12.64 o
   5  10   4      257.77      249.51     18.98 o
   6  10   4      173.08      193.99      9.60 o
   7  10   4      607.32      587.91     16.69 o
   8  10   4      321.72      320.17     16.01 o
   9  10   4       84.84       67.26     12.24 o
  10  10   4       31.98       13.49     16.13 o
  11  10   4       84.75       79.31     18.30 o
  12  10   4        0.49        0.00     18.01 o
 -12  11   4        2.73        2.51     11.98 o
 -11  11   4      350.05      381.39     18.03 o
 -10  11   4        5.04        4.36     10.04 o
  -9  11   4      490.29      532.69     18.09 o
  -8  11   4        6.55       11.10      8.15 o
  -7  11   4      361.32      375.67     12.03 o
  -6  11   4      129.88      131.82      9.02 o
  -5  11   4       26.33       18.97      4.11 o
  -4  11   4      164.40      189.34      8.99 o
  -3  11   4      692.22      695.80     11.89 o
  -2  11   4      101.14       77.05      2.92 o
  -1  11   4     1312.66     1340.49     23.74 o
   0  11   4     3755.90     3824.76     51.70 o
   1  11   4     1731.32     1584.66     29.05 o
   2  11   4      330.02      365.02     23.77 o
   3  11   4     5025.91     5208.43     90.49 o
   4  11   4       50.96       49.13      6.82 o
   5  11   4      501.08      457.96     26.89 o
   6  11   4      833.31      756.47     21.30 o
   7  11   4      684.41      689.63     18.13 o
   8  11   4       15.77       17.91     10.20 o
   9  11   4       84.91       64.55     12.56 o
  10  11   4       28.24       34.81     16.21 o
  11  11   4       30.45       21.44     41.18 o
  12  11   4       39.55       39.91     26.32 o
 -12  12   4        5.64       -0.59     12.26 o
 -11  12   4      108.08      104.08     14.24 o
 -10  12   4      189.03      198.58     13.87 o
  -9  12   4        4.22        3.27      8.69 o
  -8  12   4      322.35      309.82     18.29 o
  -7  12   4      554.00      583.32     14.97 o
  -6  12   4       42.34       47.19      6.34 o
  -5  12   4      748.44      747.48     13.67 o
  -4  12   4      247.21      229.44      8.95 o
  -3  12   4     1039.13     1072.20     16.64 o
  -2  12   4      533.13      554.40      8.87 o
  -1  12   4      120.08       81.87      7.08 o
   0  12   4     1532.06     1444.34     19.29 o
   1  12   4     3561.77     3417.13     82.72 o
   2  12   4     4478.24     4829.38    101.16 o
   3  12   4      891.51      861.71     29.00 o
   4  12   4      768.31      743.84     19.09 o
   5  12   4      765.21      724.59     19.88 o
   6  12   4      180.42      193.28     11.96 o
   7  12   4     1087.11     1089.98     42.57 o
   8  12   4       70.47       74.59     12.38 o
   9  12   4        2.66        2.69     11.70 o
  10  12   4        0.70      -14.73     15.58 o
  11  12   4      125.43      111.31     21.65 o
 -12  13   4        0.06        6.67     13.60 o
 -11  13   4       20.06       20.50     11.74 o
 -10  13   4        0.01        6.02     10.10 o
  -9  13   4       25.60       14.95      9.82 o
  -8  13   4       10.20        9.56      7.55 o
  -7  13   4       31.52       33.57      6.93 o
  -6  13   4      165.25      170.55      8.46 o
  -5  13   4      891.38      908.13     18.99 o
  -4  13   4      915.73      927.84     15.43 o
  -3  13   4     1249.43     1284.98     18.95 o
  -2  13   4      141.35      150.71      9.29 o
  -1  13   4     1251.37     1156.66     19.48 o
   0  13   4       64.55       67.01      2.95 o
   1  13   4      173.88      228.29      8.82 o
   2  13   4     1302.61     1346.52     23.00 o
   3  13   4       50.54       56.56      6.56 o
   4  13   4       73.23       63.69      7.55 o
   5  13   4       56.66       76.75      9.88 o
   6  13   4       88.82       75.55      9.65 o
   7  13   4      961.29     1019.77     56.85 o
   8  13   4       32.67       24.12     11.39 o
   9  13   4      491.99      480.49     21.73 o
  10  13   4       63.00       36.09     23.77 o
  11  13   4        1.05      -18.74     25.47 o
 -11  14   4      162.27      132.80     14.26 o
 -10  14   4        1.19       -4.15     10.24 o
  -9  14   4       45.65       43.40     11.92 o
  -8  14   4       51.19       43.45      8.09 o
  -7  14   4      179.99      189.54      9.66 o
  -6  14   4      205.63      233.70      9.69 o
  -5  14   4      696.68      735.32     13.98 o
  -4  14   4     1201.30     1168.69     19.29 o
  -3  14   4       22.92       18.93      4.05 o
  -2  14   4      908.93      884.90     16.58 o
  -1  14   4     3495.50     3401.27     48.62 o
   0  14   4      154.37      150.26      7.38 o
   1  14   4      423.96      405.72      8.90 o
   2  14   4       78.55       81.23     12.99 o
   3  14   4      307.05      295.60     20.58 o
   4  14   4       47.11       31.01      7.06 o
   5  14   4     2349.00     2376.40     46.50 o
   6  14   4       22.63       21.22      9.15 o
   7  14   4      275.85      273.67     24.48 o
   8  14   4       27.46       25.10     12.24 o
   9  14   4      145.58      159.16     17.30 o
  10  14   4       70.74       66.04     18.50 o
  11  14   4       60.26       67.80     21.65 o
 -11  15   4      105.10      132.08     16.77 o
 -10  15   4       41.44       53.11     11.97 o
  -9  15   4      263.26      287.46     14.97 o
  -8  15   4       38.18       30.11      8.07 o
  -7  15   4      479.09      508.50     15.44 o
  -6  15   4       73.86       70.06      7.31 o
  -5  15   4      192.26      193.76      7.70 o
  -4  15   4        2.08        0.42      4.30 o
  -3  15   4      265.98      268.97      9.87 o
  -2  15   4      174.54      193.09      8.02 o
  -1  15   4      442.49      460.14     11.64 o
   0  15   4      653.11      633.05     11.58 o
   1  15   4     1767.97     1714.69     22.26 o
   2  15   4        2.38        3.37      4.16 o
   3  15   4     2097.14     2055.51     58.26 o
   4  15   4       20.49       33.57     10.32 o
   5  15   4      504.59      529.21     15.96 o
   6  15   4        5.05        2.85      7.68 o
   7  15   4        0.82        3.51     10.43 o
   8  15   4        4.59        7.31     11.88 o
   9  15   4      163.86      133.87     15.67 o
  10  15   4        0.04      -13.33     16.18 o
  11  15   4       49.15       29.11     18.90 o
 -11  16   4       40.21       50.24     19.51 o
 -10  16   4       69.52       63.69     13.98 o
  -9  16   4       66.33       58.68     13.21 o
  -8  16   4      110.35      125.84     10.13 o
  -7  16   4      364.02      366.98     13.06 o
  -6  16   4      346.61      342.55     19.47 o
  -5  16   4      661.56      693.22     14.04 o
  -4  16   4       10.05        7.90      4.79 o
  -3  16   4       27.99       30.51      5.67 o
  -2  16   4      606.42      568.82     13.46 o
  -1  16   4     1304.04     1267.43     21.42 o
   0  16   4       17.59       19.88      3.63 o
   1  16   4     1499.34     1502.98     20.40 o
   2  16   4     1054.19     1051.55     19.06 o
   3  16   4       15.04       27.67      5.99 o
   4  16   4      578.91      534.07     15.85 o
   5  16   4     1357.26     1346.36     32.75 o
   6  16   4      196.20      179.78     21.27 o
   7  16   4      551.45      577.18     22.34 o
   8  16   4       83.01       87.14     14.16 o
   9  16   4       53.52       66.38     14.47 o
  10  16   4        4.91      -14.39     20.80 o
  11  16   4      150.11      130.53     21.91 o
 -11  17   4        9.34      -11.63     17.98 o
 -10  17   4        3.72      -16.50     16.50 o
  -9  17   4      104.84      131.05     15.15 o
  -8  17   4        6.21        1.58      8.11 o
  -7  17   4       57.74       64.33      8.50 o
  -6  17   4       45.71       38.51      7.22 o
  -5  17   4     1596.80     1630.42     40.69 o
  -4  17   4       92.77       97.10      7.21 o
  -3  17   4      410.85      410.43     10.37 o
  -2  17   4       32.36       24.74      4.85 o
  -1  17   4     1339.81     1260.56     17.73 o
   0  17   4       62.23       63.92      4.46 o
   1  17   4      309.18      313.27     11.09 o
   2  17   4       81.40       81.79      5.67 o
   3  17   4      295.72      262.06     10.73 o
   4  17   4       35.83       21.76      8.72 o
   5  17   4        0.42       -3.96      8.85 o
   6  17   4       28.46       26.77     10.97 o
   7  17   4      604.45      626.58     26.41 o
   8  17   4       45.60       33.37     13.18 o
   9  17   4      246.00      261.15     19.42 o
  10  17   4       18.13        5.94     16.81 o
 -10  18   4       31.01       52.35     18.30 o
  -9  18   4        3.48      -11.12     15.58 o
  -8  18   4       35.45       19.64     11.74 o
  -7  18   4      367.56      335.24     14.92 o
  -6  18   4      682.06      657.82     19.20 o
  -5  18   4       38.80       48.33      6.95 o
  -4  18   4        2.24       11.00      5.89 o
  -3  18   4       83.33      102.57      9.62 o
  -2  18   4      637.50      633.42     13.20 o
  -1  18   4      927.35      931.30     14.45 o
   0  18   4      238.65      252.15      7.37 o
   1  18   4      413.21      388.16      9.30 o
   2  18   4       32.46       16.41      4.63 o
   3  18   4       34.03       35.42      8.65 o
   4  18   4      218.62      245.50     34.05 o
   5  18   4      162.07      176.97     13.62 o
   6  18   4       44.01       39.74     11.87 o
   7  18   4      218.48      235.12     17.29 o
   8  18   4      160.50      155.04     16.69 o
   9  18   4      108.96      116.57     16.42 o
  10  18   4        7.59      -16.47     17.10 o
 -10  19   4        0.00       12.10     20.80 o
  -9  19   4      263.77      289.41     24.02 o
  -8  19   4       19.29       19.43     12.18 o
  -7  19   4       99.81      117.71     13.71 o
  -6  19   4        4.17        1.77      9.78 o
  -5  19   4      111.85      107.29      8.18 o
  -4  19   4        1.12       11.72      6.00 o
  -3  19   4      892.04      878.01     16.04 o
  -2  19   4       34.43       31.64      5.39 o
  -1  19   4      203.00      216.00      7.10 o
   0  19   4       79.44       86.39      6.58 o
   1  19   4      719.60      719.32     30.84 o
   2  19   4       58.30       47.28      6.86 o
   3  19   4     2974.09     2771.26     81.27 o
   4  19   4      259.36      233.92     13.73 o
   5  19   4      954.91      906.74     35.41 o
   6  19   4       33.24       32.43     11.58 o
   7  19   4       36.16       25.62     12.74 o
   8  19   4       20.50       18.32     13.49 o
   9  19   4       70.82       50.22     14.97 o
  10  19   4       61.32       72.33     19.79 o
 -10  20   4       22.59        1.10     18.30 o
  -9  20   4        2.36       -8.49     16.21 o
  -8  20   4       27.54       24.45     12.24 o
  -7  20   4      660.83      668.42     24.01 o
  -6  20   4      267.00      257.32     22.60 o
  -5  20   4        4.22       12.14      7.67 o
  -4  20   4      247.67      231.89     11.99 o
  -3  20   4      260.52      244.64     11.78 o
  -2  20   4      270.85      246.85      9.93 o
  -1  20   4       68.90       84.49      5.81 o
   0  20   4       61.17       63.14      7.77 o
   1  20   4      448.18      428.93     11.41 o
   2  20   4       12.55       12.14      6.50 o
   3  20   4      190.19      167.55     12.15 o
   4  20   4       10.67       12.57      9.06 o
   5  20   4      336.84      350.85     26.66 o
   6  20   4      139.67      142.27     14.22 o
   7  20   4       37.07       26.72     13.36 o
   8  20   4       87.78       59.81     15.00 o
   9  20   4       25.58       34.46     15.18 o
  10  20   4       49.50       57.40     19.79 o
 -10  21   4       34.26       44.80     19.95 o
  -9  21   4       41.99       35.78     17.10 o
  -8  21   4        5.40       -1.50     14.05 o
  -7  21   4       97.50       79.89     13.39 o
  -6  21   4       17.21       22.51     11.25 o
  -5  21   4      640.15      669.36     19.48 o
  -4  21   4       61.60       72.77      9.17 o
  -3  21   4     1152.74     1179.19     25.60 o
  -2  21   4       77.06       90.71      6.25 o
  -1  21   4     1003.98      975.34     16.93 o
   0  21   4        8.59        6.89      4.87 o
   1  21   4      181.46      181.59      8.91 o
   2  21   4        3.96       11.85      7.03 o
   3  21   4      139.37      114.87     16.42 o
   4  21   4       10.24        2.68      9.55 o
   5  21   4      149.16      104.42     12.87 o
   6  21   4       45.42       27.68     15.73 o
   7  21   4      341.10      366.19     20.61 o
   8  21   4       23.13       11.06     14.06 o
   9  21   4      242.17      235.91     19.42 o
  -9  22   4       13.36        9.21     17.10 o
  -8  22   4       90.91       90.65     14.69 o
  -7  22   4      167.61      157.27     15.34 o
  -6  22   4       14.03        8.76     11.39 o
  -5  22   4        1.75        5.59     10.41 o
  -4  22   4        5.42        6.35      7.92 o
  -3  22   4       21.39       34.98      8.47 o
  -2  22   4       29.10       24.64      5.69 o
  -1  22   4      686.31      680.67     20.44 o
   0  22   4       89.50       98.82      8.91 o
   1  22   4      356.72      348.15     11.90 o
   2  22   4     1340.67     1289.74     62.13 o
   3  22   4        1.56       -4.76      7.63 o
   4  22   4      339.08      332.73     20.59 o
   5  22   4      111.40      112.94     13.70 o
   6  22   4        2.62        5.62     11.69 o
   7  22   4       40.35       50.18     14.09 o
   8  22   4        5.18      -13.36     13.36 o
   9  22   4        0.23        5.22     15.13 o
  -9  23   4       98.64      107.49     19.81 o
  -8  23   4        9.63        4.25     13.22 o
  -7  23   4       36.43       18.47     12.67 o
  -6  23   4       18.43       27.61     13.10 o
  -5  23   4       19.87       36.33     11.21 o
  -4  23   4       27.70       27.46      8.99 o
  -3  23   4      114.86      119.44     11.64 o
  -2  23   4      303.24      268.29     12.90 o
  -1  23   4      110.22      124.98     10.21 o
   0  23   4       16.00       20.41      5.62 o
   1  23   4       10.00       28.18      7.00 o
   2  23   4        1.77       11.79      7.26 o
   3  23   4     1119.60     1052.69     33.95 o
   4  23   4       41.20       25.79     14.13 o
   5  23   4      100.45       75.67     13.83 o
   6  23   4       41.91       19.41     13.64 o
   7  23   4        2.55       -5.10     13.09 o
   8  23   4        0.95      -13.24     13.24 o
   9  23   4       17.07       18.68     28.87 o
  -8  24   4       10.95       13.50     13.22 o
  -7  24   4       58.33       49.89     13.39 o
  -6  24   4       96.73      101.09     26.63 o
  -5  24   4       34.61       54.60     12.20 o
  -4  24   4      360.41      344.21     15.14 o
  -3  24   4        3.31        6.98      9.44 o
  -2  24   4      315.26      342.24     18.63 o
  -1  24   4      764.73      755.27     20.08 o
   0  24   4       22.86       16.33      5.89 o
   1  24   4       47.84       47.10     13.12 o
   2  24   4       62.37       66.95      8.94 o
   3  24   4       11.82        1.33      9.44 o
   4  24   4       33.71       31.94      9.31 o
   5  24   4      401.02      346.13     24.28 o
   6  24   4       86.33       66.23     13.86 o
   7  24   4       89.83       79.56     15.09 o
   8  24   4      191.83      182.39     28.86 o
  -8  25   4        3.52       -0.48     13.39 o
  -7  25   4       27.71       15.02     13.10 o
  -6  25   4       52.27       61.06     13.71 o
  -5  25   4      636.93      576.66     23.65 o
  -4  25   4        0.11       -5.55      8.82 o
  -3  25   4      232.43      234.93     13.13 o
  -2  25   4        3.40        8.07      8.56 o
  -1  25   4      322.24      328.06     14.21 o
   0  25   4      443.50      450.91     32.00 o
   1  25   4        7.58        1.27      7.28 o
   2  25   4      202.02      203.05     11.74 o
   3  25   4        5.28       -1.68      8.30 o
   4  25   4       21.37       10.65      9.38 o
   5  25   4       36.82       34.71     12.11 o
   6  25   4       36.86       39.34     13.36 o
   7  25   4       23.17       15.61     13.44 o
   8  25   4       15.03       16.45     14.25 o
  -7  26   4        1.96        3.45     16.20 o
  -6  26   4       22.09        7.84     12.18 o
  -5  26   4      112.05      125.18     14.66 o
  -4  26   4       49.05       51.11     10.25 o
  -3  26   4       58.69       83.68     10.96 o
  -2  26   4       73.09       67.22     10.25 o
  -1  26   4      111.71      116.12     11.03 o
   0  26   4      127.68      129.54     11.45 o
   1  26   4      306.85      318.18     16.98 o
   2  26   4      358.26      360.06     14.71 o
   3  26   4      108.95      100.74     10.82 o
   4  26   4       12.73        0.14      9.44 o
   5  26   4      163.04      157.40     13.25 o
   6  26   4        0.02       -5.84     12.87 o
   7  26   4       54.62       31.60     14.21 o
  -7  27   4       18.89       31.56     14.01 o
  -6  27   4      151.67      155.47     16.25 o
  -5  27   4       11.64        5.08     12.01 o
  -4  27   4        4.35        6.95      9.87 o
  -3  27   4       12.77        9.17      9.60 o
  -2  27   4       63.82       63.67     10.25 o
  -1  27   4       38.20       48.64      9.73 o
   0  27   4      426.83      397.20     16.60 o
   1  27   4      172.20      175.81     16.20 o
   2  27   4       10.82        3.69      8.43 o
   3  27   4      107.88      106.10     11.06 o
   4  27   4       43.17       45.42     10.67 o
   5  27   4        8.01       11.00     12.61 o
   6  27   4      293.48      273.61     16.67 o
   7  27   4       17.81        9.44     13.97 o
  -6  28   4       24.39       35.35     13.85 o
  -5  28   4       63.74       59.60     13.80 o
  -4  28   4      131.97      146.66     12.87 o
  -3  28   4       10.95       10.38      9.60 o
  -2  28   4      251.41      233.46     18.14 o
  -1  28   4       36.46       45.93     12.24 o
   0  28   4       67.52       60.94     12.91 o
   1  28   4       80.66       80.46     13.23 o
   2  28   4        2.83       13.21     13.30 o
   3  28   4        0.29        4.65      9.23 o
   4  28   4        5.07       -3.01      9.86 o
   5  28   4       22.17       16.00     11.03 o
   6  28   4       19.75       26.67     11.81 o
  -6  29   4      107.92      119.55     15.64 o
  -5  29   4       19.52       29.66     13.12 o
  -4  29   4        6.55       -1.10     11.63 o
  -3  29   4      215.41      206.41     13.84 o
  -2  29   4      188.86      190.31     13.15 o
  -1  29   4       32.81       16.35     11.96 o
   0  29   4      238.13      215.99     20.29 o
   1  29   4        9.09       16.50     12.04 o
   2  29   4        2.93       -4.45     12.01 o
   3  29   4       17.80        2.51     20.02 o
   4  29   4      137.11      147.29     13.15 o
   5  29   4       12.91       -0.81     10.92 o
  -5  30   4       33.25       38.67     13.85 o
  -4  30   4       21.89       26.81     12.82 o
  -3  30   4       56.41       48.74     11.16 o
  -2  30   4       20.28       34.02     12.69 o
  -1  30   4       14.80       26.57     12.33 o
   0  30   4       16.30       30.65     21.65 o
   1  30   4       55.72       69.24     16.08 o
   2  30   4      159.31      159.03     17.95 o
   3  30   4       28.24       30.63     16.19 o
   4  30   4      152.62      155.90     17.06 o
  -4  31   4        7.90       14.51     19.43 o
  -3  31   4        0.26       -2.08     10.53 o
  -2  31   4        2.93       -8.45     12.32 o
  -1  31   4       19.09       15.48     25.37 o
   0  31   4       72.04       66.93     16.91 o
   1  31   4       37.70       12.77     15.06 o
   2  31   4        2.36       22.15     13.40 o
   3  31   4       80.57       66.84     14.34 o
  -2  32   4      215.74      187.84     16.90 o
  -1  32   4        1.89        0.75     15.23 o
   0  32   4        0.03       -0.65     15.47 o
   1  32   4        3.90        1.94     15.50 o
   2  32   4       58.13       76.03     17.95 o
 -11   0   5       59.27       63.68     23.77 o
  -9   0   5       67.86       72.16     10.41 o
  -7   0   5      336.03      317.74     11.09 o
  -5   0   5      882.60      803.92     16.59 o
  -3   0   5     3179.92     2764.24     42.34 o
  -1   0   5     7945.29     7815.13    130.39 o
   1   0   5     5839.45     6638.02    136.59 o
   3   0   5     1669.41     1735.04     38.97 o
   5   0   5       74.29       67.86      6.66 o
   7   0   5     1075.36     1112.33     32.08 o
   9   0   5      973.08      986.82     32.15 o
  11   0   5       68.83       47.55     22.08 o
 -12   1   5        2.05      -16.50     16.50 o
 -11   1   5       63.98       50.61     15.90 o
 -10   1   5       75.72       78.20     11.98 o
  -9   1   5        2.77        0.49      6.19 o
  -8   1   5      366.56      366.88     15.87 o
  -7   1   5       43.38       45.41      5.46 o
  -6   1   5     1185.94     1204.84     15.49 o
  -5   1   5     1486.29     1311.28     16.00 o
  -4   1   5     1754.93     1690.87     19.42 o
  -3   1   5        5.14        5.98      2.24 o
  -2   1   5     1415.20     1341.01     16.40 o
  -1   1   5     3976.10     3665.48     44.25 o
   0   1   5      375.80      363.02      6.89 o
   1   1   5    22171.61    23151.93    331.03 o
   2   1   5     4562.63     4606.20     67.92 o
   3   1   5       68.19       60.57      4.31 o
   4   1   5     2055.30     1877.61     29.66 o
   5   1   5     3098.77     3082.58     54.97 o
   6   1   5      274.07      269.60     10.24 o
   7   1   5      693.55      684.46     25.98 o
   8   1   5       30.15       22.06      7.64 o
   9   1   5       23.44       23.13     10.47 o
  10   1   5        4.58       11.89     15.01 o
  11   1   5      139.05      154.63     20.11 o
  12   1   5        5.78       27.75     17.98 o
 -12   2   5       12.67      -22.92     22.92 o
 -11   2   5      164.72      155.84     12.90 o
 -10   2   5        8.01        7.69      9.09 o
  -9   2   5      692.82      761.75     16.11 o
  -8   2   5        2.11       -5.34      5.34 o
  -7   2   5     1432.06     1444.23     18.37 o
  -6   2   5       66.88       67.75      4.17 o
  -5   2   5      771.73      810.60     11.20 o
  -4   2   5       30.61       42.58      3.09 o
  -3   2   5      674.88      584.35      9.48 o
  -2   2   5     1412.72     1428.64     20.41 o
  -1   2   5      719.67      740.06     11.35 o
   0   2   5      941.81     1083.12     15.63 o
   1   2   5     3653.98     3467.36     59.64 o
   2   2   5     1136.50     1120.95     21.56 o
   3   2   5    13976.41    14002.25    201.54 o
   4   2   5      192.24      181.19      9.93 o
   5   2   5     3157.92     3134.79     55.80 o
   6   2   5       27.76       29.26      6.86 o
   7   2   5        0.09        3.96      6.20 o
   8   2   5       32.97       50.75     10.85 o
   9   2   5       58.34       41.55     10.99 o
  10   2   5        3.14        7.22     15.01 o
  11   2   5       17.49       15.78     16.50 o
  12   2   5        5.49       18.25     18.01 o
 -12   3   5       15.64        5.22     16.56 o
 -11   3   5       54.07       54.83     14.09 o
 -10   3   5       63.07       47.96      9.92 o
  -9   3   5        4.75       -4.02      6.06 o
  -8   3   5       15.90       18.30      5.79 o
  -7   3   5        6.20        7.60      4.05 o
  -6   3   5      620.97      603.19      9.68 o
  -5   3   5      293.60      236.82      5.79 o
  -4   3   5       21.03        7.84      3.01 o
  -3   3   5      637.27      620.24      9.99 o
  -2   3   5    11004.40    10821.52    127.55 o
  -1   3   5     8250.40     8596.00    111.40 o
   0   3   5       17.14       42.19      2.68 o
   1   3   5     1923.91     1850.29     28.54 o
   2   3   5      129.51      126.26      5.88 o
   3   3   5       63.69       65.68      8.53 o
   4   3   5        3.24        6.80      5.81 o
   5   3   5     2412.04     2458.73     74.29 o
   6   3   5      197.43      190.60      9.43 o
   7   3   5      934.54      911.74     24.63 o
   8   3   5      729.02      734.88     27.32 o
   9   3   5       20.28       16.60     10.70 o
  10   3   5      177.37      171.87     14.72 o
  11   3   5       69.26       69.06     17.70 o
  12   3   5        5.66      -16.42     17.10 o
 -12   4   5       17.02        9.09     16.50 o
 -11   4   5       13.68       16.64     10.50 o
 -10   4   5       35.41       34.45      9.28 o
  -9   4   5        2.40        2.26      8.46 o
  -8   4   5       90.62      103.26      7.89 o
  -7   4   5       49.05       44.74      4.76 o
  -6   4   5      127.44      135.29      5.41 o
  -5   4   5     2060.18     1984.60     26.44 o
  -4   4   5      468.11      482.23      9.05 o
  -3   4   5     6061.73     5561.55     66.94 o
  -2   4   5      225.72      229.88      6.27 o
  -1   4   5     5974.88     5534.56     72.44 o
   0   4   5     5853.16     6068.21     88.40 o
   1   4   5      250.24      285.29      6.69 o
   2   4   5      287.91      297.62      9.09 o
   3   4   5     8971.33     9363.34    156.87 o
   4   4   5      604.07      631.73     19.79 o
   5   4   5      200.87      191.22      7.71 o
   6   4   5      496.35      536.00     14.16 o
   7   4   5     1270.70     1211.48     23.86 o
   8   4   5      150.71      154.75     12.24 o
   9   4   5      612.42      645.45     22.70 o
  10   4   5       89.07       91.06     15.66 o
  11   4   5       43.98       20.61     16.50 o
  12   4   5        3.13      -17.70     17.70 o
 -12   5   5        9.20        2.49     13.03 o
 -11   5   5       63.67       73.44     13.73 o
 -10   5   5      140.13      129.50     18.14 o
  -9   5   5        6.07       -7.67      8.13 o
  -8   5   5      409.34      380.44     13.64 o
  -7   5   5      620.62      602.02     12.32 o
  -6   5   5     1474.85     1439.03     20.75 o
  -5   5   5     1046.74     1039.14     15.67 o
  -4   5   5      384.48      392.95      7.95 o
  -3   5   5      510.07      568.01     10.74 o
  -2   5   5     2708.42     2794.83     38.18 o
  -1   5   5     1670.24     1400.27     25.91 o
   0   5   5      157.43      124.43      4.84 o
   1   5   5    15759.01    16032.53    265.69 o
   2   5   5     4809.84     4636.23     79.08 o
   3   5   5       18.67       29.72      5.91 o
   4   5   5     3280.16     3250.53     71.14 o
   5   5   5      683.38      685.28     14.60 o
   6   5   5      372.16      358.68     11.58 o
   7   5   5      810.88      783.59     22.05 o
   8   5   5       13.13        8.77      9.80 o
   9   5   5       10.79        0.25     11.27 o
  10   5   5      150.73      147.52     14.66 o
  11   5   5       28.82       38.79     19.95 o
  12   5   5       16.47       29.30     18.30 o
 -12   6   5        0.34      -11.03     11.03 o
 -11   6   5       58.25       58.55     11.67 o
 -10   6   5       53.11       44.72     15.56 o
  -9   6   5       79.61       98.87     10.26 o
  -8   6   5        2.06       -5.69      7.72 o
  -7   6   5      545.71      587.80     16.10 o
  -6   6   5      114.56      117.82     10.42 o
  -5   6   5     1135.29     1134.54     16.79 o
  -4   6   5      599.61      571.03     11.26 o
  -3   6   5      953.60      915.18     15.15 o
  -2   6   5      211.81      234.52      6.48 o
  -1   6   5       21.51       20.08      3.11 o
   0   6   5     4467.02     4368.40     57.86 o
   1   6   5    10473.95    10415.26    173.53 o
   2   6   5      168.88      145.45      6.48 o
   3   6   5     4584.32     4668.43     98.46 o
   4   6   5      716.79      739.89     46.70 o
   5   6   5     2548.26     2511.21     47.70 o
   6   6   5      654.83      622.84     14.67 o
   7   6   5       48.27       58.89      9.63 o
   8   6   5       16.04        7.65      9.42 o
   9   6   5       67.51       47.22     11.55 o
  10   6   5       57.83       62.61     12.90 o
  11   6   5        9.48        3.10     13.00 o
  12   6   5        3.59      -16.98     24.62 o
 -12   7   5       33.32       38.16     12.20 o
 -11   7   5       18.18        7.83     10.45 o
 -10   7   5       31.05       19.16     10.66 o
  -9   7   5        8.45       16.16      8.36 o
  -8   7   5       58.64       39.49      8.24 o
  -7   7   5      165.21      191.57     10.03 o
  -6   7   5      554.74      498.64     11.74 o
  -5   7   5      406.23      370.56      8.39 o
  -4   7   5     1909.95     1839.71     22.98 o
  -3   7   5      248.93      250.74     14.97 o
  -2   7   5     3978.61     3685.87     49.64 o
  -1   7   5      180.73      162.28      5.43 o
   0   7   5       93.98       66.34      3.38 o
   1   7   5     1136.41      994.31     24.00 o
   2   7   5        1.56       -1.36      5.09 o
   3   7   5        5.86       25.29      6.00 o
   4   7   5     2856.38     3002.55     66.63 o
   5   7   5     3218.08     3253.93     59.62 o
   6   7   5      219.71      220.25     11.88 o
   7   7   5      159.22      176.38     12.24 o
   8   7   5      994.02      927.82     25.81 o
   9   7   5        0.86        6.54     24.36 o
  10   7   5      435.93      431.25     20.25 o
  11   7   5       18.48       11.24     12.90 o
  12   7   5       11.05       18.68     26.32 o
 -12   8   5        4.16        2.83     11.62 o
 -11   8   5        3.52        0.80     10.50 o
 -10   8   5       25.85        8.37      9.82 o
  -9   8   5        1.36       -3.11      8.38 o
  -8   8   5        6.84       12.63      7.92 o
  -7   8   5        5.24       -0.74      5.35 o
  -6   8   5      308.02      283.81      9.38 o
  -5   8   5     1375.03     1335.81     19.31 o
  -4   8   5       93.58       83.11      5.43 o
  -3   8   5     6109.60     6019.27     73.50 o
  -2   8   5      194.97      164.74      6.46 o
  -1   8   5     9416.59     9371.80    136.80 o
   0   8   5     5267.11     5099.84     75.11 o
   1   8   5     1657.03     1645.69     36.56 o
   2   8   5      224.33      218.95     22.08 o
   3   8   5      913.59      918.75     24.27 o
   4   8   5      802.82      865.36     24.59 o
   5   8   5      180.45      182.60     10.35 o
   6   8   5     1171.59     1174.81     28.09 o
   7   8   5      949.61      950.73     25.32 o
   8   8   5      268.45      277.69     29.83 o
   9   8   5      127.22      131.52     13.54 o
  10   8   5       59.28      110.82     21.11 o
  11   8   5       63.95       56.04     17.64 o
  12   8   5       93.05      129.06     30.57 o
 -12   9   5        1.28        8.14     11.70 o
 -11   9   5        2.69       -7.98     10.55 o
 -10   9   5       82.14       61.82     10.79 o
  -9   9   5       17.05        8.03      9.07 o
  -8   9   5     1047.45     1031.89     23.18 o
  -7   9   5       93.54      100.55      8.20 o
  -6   9   5      154.62      152.94      7.57 o
  -5   9   5      868.60      907.93     14.56 o
  -4   9   5       31.46       26.05      4.20 o
  -3   9   5        0.47        6.52      2.97 o
  -2   9   5       45.66       44.71      2.69 o
  -1   9   5     3500.22     3244.94     57.68 o
   0   9   5       78.22       62.56      8.70 o
   1   9   5     1617.43     1783.83     32.46 o
   2   9   5    10577.25    10541.15    215.83 o
   3   9   5      219.34      248.11     19.53 o
   4   9   5     2854.18     2956.10     54.38 o
   5   9   5      778.52      771.06     20.09 o
   6   9   5      132.11      131.50     10.45 o
   7   9   5      236.85      224.87     13.18 o
   8   9   5      123.20      130.95     14.76 o
   9   9   5        0.27       -4.53     10.76 o
  10   9   5        1.04       -1.29     12.09 o
  11   9   5       62.23       82.66     18.61 o
  12   9   5       20.26       82.36     28.87 o
 -12  10   5       19.58       26.13     12.20 o
 -11  10   5       41.81       47.74     11.74 o
 -10  10   5       30.31       25.26     10.57 o
  -9  10   5      122.99      118.62     13.60 o
  -8  10   5      110.35      108.82      9.81 o
  -7  10   5      533.97      520.34     15.61 o
  -6  10   5       12.62       13.71      5.47 o
  -5  10   5      273.58      249.77      7.29 o
  -4  10   5      742.73      730.84     12.81 o
  -3  10   5      630.89      656.07     11.37 o
  -2  10   5      242.14      263.39     16.81 o
  -1  10   5       60.13       81.86      6.52 o
   0  10   5      133.07      114.77      5.56 o
   1  10   5     1436.81     1279.02     21.46 o
   2  10   5     1968.21     1987.03     44.70 o
   3  10   5     2589.82     2603.90     69.62 o
   4  10   5      246.42      280.47     11.63 o
   5  10   5      923.27      958.95     23.50 o
   6  10   5     2907.71     2797.16     54.06 o
   7  10   5       22.60       26.15     12.97 o
   8  10   5      226.97      192.10     14.20 o
   9  10   5       13.18       14.93     11.25 o
  10  10   5        5.36       -1.27     15.01 o
  11  10   5        0.63        5.59     33.11 o
 -12  11   5       13.92       24.96     12.60 o
 -11  11   5        4.76       26.90     11.93 o
 -10  11   5       26.58       30.08     10.47 o
  -9  11   5        1.73       14.94      9.35 o
  -8  11   5       24.13       19.40      8.82 o
  -7  11   5      453.06      453.57     13.18 o
  -6  11   5       14.92       13.26      5.74 o
  -5  11   5      217.29      261.61      9.19 o
  -4  11   5     3967.08     4013.72     51.07 o
  -3  11   5      833.93      848.18     13.80 o
  -2  11   5     7623.08     7696.58     92.73 o
  -1  11   5      713.94      687.12     16.67 o
   0  11   5      388.75      368.53      8.57 o
   1  11   5       13.14       15.14      3.46 o
   2  11   5     2440.88     2541.65     55.80 o
   3  11   5      555.27      579.32     28.87 o
   4  11   5      273.80      271.46     11.63 o
   5  11   5      696.97      698.67     19.65 o
   6  11   5      239.32      298.08     14.28 o
   7  11   5        8.38       14.79      9.42 o
   8  11   5      934.86      928.33     26.59 o
   9  11   5        3.03       -3.76     11.10 o
  10  11   5      189.23      186.45     20.41 o
  11  11   5        9.38       37.07     17.64 o
 -12  12   5       56.36       49.36     13.13 o
 -11  12   5        3.29        6.91     11.18 o
 -10  12   5       13.16        8.10     10.33 o
  -9  12   5        2.17       -1.81      9.27 o
  -8  12   5       25.85       14.11      8.82 o
  -7  12   5       19.97       23.17      6.66 o
  -6  12   5      340.44      347.26     16.73 o
  -5  12   5      343.63      395.25     15.06 o
  -4  12   5      245.87      244.19      7.52 o
  -3  12   5     3684.85     3769.57     48.10 o
  -2  12   5      294.00      299.85     13.68 o
  -1  12   5     3491.03     3520.11     55.37 o
   0  12   5     1677.38     1590.42     22.68 o
   1  12   5      388.27      419.01      9.82 o
   2  12   5     2030.31     2096.59     46.78 o
   3  12   5        7.91        6.17      5.72 o
   4  12   5      414.00      444.60     15.11 o
   5  12   5       86.91       97.60      9.15 o
   6  12   5     2631.55     2546.54     73.00 o
   7  12   5       88.70       91.98     11.31 o
   8  12   5       39.27       50.90     11.52 o
   9  12   5      154.90      133.28     26.75 o
  10  12   5       50.76       50.09     17.83 o
  11  12   5       91.73       97.95     20.80 o
 -11  13   5        5.89        7.64     11.65 o
 -10  13   5      110.61      121.89     14.34 o
  -9  13   5       25.68       31.65     10.00 o
  -8  13   5      412.72      452.19     20.83 o
  -7  13   5        2.17        3.37      6.54 o
  -6  13   5       66.00       73.26      7.58 o
  -5  13   5       65.84       83.49      5.89 o
  -4  13   5       16.70        5.92      4.10 o
  -3  13   5      197.90      184.51      6.39 o
  -2  13   5      104.52      110.89      6.28 o
  -1  13   5       28.72       19.05      5.29 o
   0  13   5      173.56      154.41      4.87 o
   1  13   5      330.50      318.54     10.29 o
   2  13   5     3785.49     3803.11     81.34 o
   3  13   5        4.07        6.80     12.61 o
   4  13   5     3197.60     3102.31     73.49 o
   5  13   5      424.08      439.14     16.27 o
   6  13   5      157.34      158.67     24.44 o
   7  13   5       31.53       10.16      9.78 o
   8  13   5      208.14      221.56     19.79 o
   9  13   5       37.63       35.72     13.37 o
  10  13   5       48.04       25.47     16.81 o
  11  13   5       30.65       39.06     18.61 o
 -11  14   5       69.32       80.19     13.32 o
 -10  14   5       64.88       85.30     12.39 o
  -9  14   5      298.19      279.35     14.73 o
  -8  14   5       24.62       20.63     12.67 o
  -7  14   5      246.72      256.20     10.74 o
  -6  14   5     1474.79     1515.42     39.13 o
  -5  14   5      150.22      148.12      7.84 o
  -4  14   5     1090.68     1114.29     17.84 o
  -3  14   5      142.04      133.53     10.00 o
  -2  14   5        4.39        6.23      3.11 o
  -1  14   5      363.61      322.68      9.70 o
   0  14   5     5185.88     5263.31     69.73 o
   1  14   5      157.88      159.58     14.46 o
   2  14   5      579.57      610.46     18.58 o
   3  14   5      442.07      461.64     14.93 o
   4  14   5     1149.78     1247.41     27.91 o
   5  14   5       76.00       96.04     22.24 o
   6  14   5     1187.98     1205.17     48.95 o
   7  14   5       64.43       59.93     11.02 o
   8  14   5      155.32      191.94     15.52 o
   9  14   5        2.83        6.59     12.90 o
  10  14   5       65.42       60.93     25.90 o
  11  14   5        1.47      -11.47     17.70 o
 -11  15   5        2.16       -9.66     11.31 o
 -10  15   5       59.26       36.34     18.75 o
  -9  15   5        0.03       -2.02      9.86 o
  -8  15   5       52.78       39.54      9.63 o
  -7  15   5       92.60      110.08      8.94 o
  -6  15   5       39.31       39.85      7.04 o
  -5  15   5      227.83      252.37     15.95 o
  -4  15   5     1400.46     1427.73     23.67 o
  -3  15   5     1088.81     1050.90     16.80 o
  -2  15   5     1810.85     1829.82     29.20 o
  -1  15   5      152.31      168.45      8.44 o
   0  15   5     1113.38     1126.78     24.19 o
   1  15   5      122.24      121.37      6.37 o
   2  15   5       19.28       14.58      5.94 o
   3  15   5       31.08       37.29      6.90 o
   4  15   5      910.67      813.48     21.48 o
   5  15   5      144.91      142.93     11.28 o
   6  15   5      107.33      117.24     11.42 o
   7  15   5       23.41       -4.81     13.26 o
   8  15   5      940.35      973.49     42.33 o
   9  15   5        9.80       23.96     13.22 o
  10  15   5      354.69      388.38     27.60 o
  11  15   5        5.53       -7.29     27.59 o
 -11  16   5        8.29       -6.16     14.30 o
 -10  16   5       28.21       35.45     11.80 o
  -9  16   5        3.87       -1.04      9.79 o
  -8  16   5        2.89        4.50      8.05 o
  -7  16   5      167.50      163.19     10.02 o
  -6  16   5      512.89      522.80     17.21 o
  -5  16   5      557.21      544.68     12.40 o
  -4  16   5      230.66      232.16      8.05 o
  -3  16   5       39.64       50.58      4.81 o
  -2  16   5       98.51      106.56      7.09 o
  -1  16   5      125.40      133.77      9.12 o
   0  16   5     4059.21     4019.66     54.87 o
   1  16   5      521.13      561.67     11.71 o
   2  16   5      945.09      963.98     17.18 o
   3  16   5      156.52      171.36     10.10 o
   4  16   5      462.70      513.06     24.36 o
   5  16   5      349.93      365.86     26.40 o
   6  16   5      488.73      515.08     20.79 o
   7  16   5      159.84      168.81     14.83 o
   8  16   5       65.39       60.41     13.88 o
   9  16   5      103.64       88.85     15.32 o
  10  16   5      131.02      143.53     25.90 o
 -11  17   5        0.58       -2.55     17.89 o
 -10  17   5      116.51      117.53     22.73 o
  -9  17   5        8.03       19.99     10.32 o
  -8  17   5      377.38      360.04     13.87 o
  -7  17   5       10.48        8.98      7.67 o
  -6  17   5      539.19      561.78     29.52 o
  -5  17   5       35.06       35.80      5.89 o
  -4  17   5      252.64      255.78      8.59 o
  -3  17   5       65.80       64.21      6.51 o
  -2  17   5      303.65      292.59     13.19 o
  -1  17   5      174.48      170.47      6.39 o
   0  17   5      117.94      110.92      5.26 o
   1  17   5       45.27       45.25      4.81 o
   2  17   5     2703.05     2713.37     36.38 o
   3  17   5        8.41       -1.14      6.02 o
   4  17   5     2848.72     2844.96     48.13 o
   5  17   5      221.20      213.75     20.36 o
   6  17   5        2.46        2.33     10.75 o
   7  17   5        1.20      -11.11     11.11 o
   8  17   5      219.20      219.13     17.81 o
   9  17   5       24.41       13.47     14.01 o
  10  17   5      192.88      169.11     22.81 o
 -10  18   5       26.28       20.64     18.30 o
  -9  18   5      105.89      109.46     14.94 o
  -8  18   5      131.00      114.91     10.32 o
  -7  18   5       48.17       50.77      8.45 o
  -6  18   5      154.38      135.03      9.09 o
  -5  18   5      335.92      333.74     11.65 o
  -4  18   5      470.65      480.08     14.31 o
  -3  18   5       68.58       67.29      6.88 o
  -2  18   5       25.40       15.80      5.75 o
  -1  18   5      474.75      449.87      9.54 o
   0  18   5      585.24      556.56     14.83 o
   1  18   5      304.31      311.18      9.04 o
   2  18   5      719.40      672.42     19.42 o
   3  18   5        2.40        2.28      6.44 o
   4  18   5       21.36       34.62     10.05 o
   5  18   5       83.63       89.46     11.87 o
   6  18   5      498.67      511.74     21.27 o
   7  18   5       47.77       60.48     22.26 o
   8  18   5      139.69      114.04     16.07 o
   9  18   5       28.71       31.45     14.50 o
  10  18   5       76.32      100.15     22.92 o
 -10  19   5        3.70      -15.81     17.38 o
  -9  19   5        0.08      -10.19     16.21 o
  -8  19   5       77.00       88.24     13.68 o
  -7  19   5       89.17       93.88     13.22 o
  -6  19   5        1.80       -0.57      8.09 o
  -5  19   5        8.61        3.28      7.92 o
  -4  19   5      751.79      787.33     19.89 o
  -3  19   5       37.64       37.06      6.08 o
  -2  19   5     2449.11     2558.87     35.75 o
  -1  19   5     1439.20     1394.69     21.01 o
   0  19   5     1274.58     1235.09     25.85 o
   1  19   5        7.87        3.18      4.56 o
   2  19   5      918.95      887.71     33.94 o
   3  19   5        0.58       -3.09      8.11 o
   4  19   5        2.04       -5.16      9.06 o
   5  19   5       89.25       78.94     11.61 o
   6  19   5       22.44        3.19     11.87 o
   7  19   5        7.10       -8.43     11.73 o
   8  19   5      589.18      574.05     25.43 o
   9  19   5       55.62       35.95     15.48 o
  10  19   5      146.38      123.76     21.86 o
 -10  20   5        5.18        1.08     17.83 o
  -9  20   5       73.09       95.07     18.01 o
  -8  20   5       31.19       39.17     16.24 o
  -7  20   5       44.59       26.14     12.37 o
  -6  20   5      114.63      140.07     17.62 o
  -5  20   5       77.37       78.24     11.88 o
  -4  20   5      171.21      179.65     10.93 o
  -3  20   5        0.12        6.31      7.19 o
  -2  20   5      519.61      545.74     14.61 o
  -1  20   5       60.52       62.05      7.48 o
   0  20   5      560.64      525.76     13.25 o
   1  20   5      115.17      126.53      7.26 o
   2  20   5      968.39      902.67     47.27 o
   3  20   5      983.96      931.96     34.04 o
   4  20   5      124.20      119.48     12.11 o
   5  20   5      311.53      328.17     17.86 o
   6  20   5      325.28      320.14     26.43 o
   7  20   5        4.41      -12.02     12.02 o
   8  20   5       85.29       83.07     15.78 o
   9  20   5        6.19       15.45     14.77 o
  -9  21   5        1.06       -6.79     16.81 o
  -8  21   5      433.49      395.76     21.64 o
  -7  21   5        5.38        0.05     11.39 o
  -6  21   5       29.02       34.39     11.92 o
  -5  21   5        3.07        3.74     12.09 o
  -4  21   5       60.05       68.99      9.46 o
  -3  21   5        6.77        3.54      7.83 o
  -2  21   5      657.43      657.42     16.61 o
  -1  21   5        7.78        6.72      6.57 o
   0  21   5        6.16        4.73      5.62 o
   1  21   5      261.07      246.27      9.27 o
   2  21   5      820.12      781.88     44.24 o
   3  21   5        0.06       -7.34      7.35 o
   4  21   5     1151.81     1128.36     35.23 o
   5  21   5      216.03      199.93     15.87 o
   6  21   5       78.03       71.04     13.00 o
   7  21   5        0.57       10.56     13.48 o
   8  21   5       82.98       94.82     16.09 o
   9  21   5        0.71      -14.72     14.72 o
  -9  22   5        1.20       -2.61     16.18 o
  -8  22   5        1.89      -12.24     12.24 o
  -7  22   5       21.42       16.19     12.58 o
  -6  22   5      152.92      127.05     14.50 o
  -5  22   5        1.58       -1.62     10.41 o
  -4  22   5      444.00      405.80     16.03 o
  -3  22   5      602.66      605.71     18.64 o
  -2  22   5       31.43       45.77      7.62 o
  -1  22   5      498.18      491.61     14.74 o
   0  22   5      367.58      365.17     13.05 o
   1  22   5       99.65       81.51      7.99 o
   2  22   5       61.12       47.12      7.98 o
   3  22   5        0.12        1.35      8.95 o
   4  22   5       92.25       96.13     18.45 o
   5  22   5       55.61       45.05     12.22 o
   6  22   5      351.88      350.35     19.95 o
   7  22   5      334.33      313.34     40.63 o
   8  22   5       15.67       -0.09     22.04 o
   9  22   5       76.21       67.55     17.10 o
  -9  23   5        3.80       -2.97     16.81 o
  -8  23   5        3.51       13.68     12.88 o
  -7  23   5       14.70       16.65     12.88 o
  -6  23   5        9.55        1.98     11.77 o
  -5  23   5        4.88        3.94     10.90 o
  -4  23   5      308.01      327.68     14.80 o
  -3  23   5       10.37       16.78      8.64 o
  -2  23   5      874.89      914.98     37.53 o
  -1  23   5       20.33       31.71      7.60 o
   0  23   5      562.21      542.58     15.86 o
   1  23   5     1132.76     1105.84     32.35 o
   2  23   5        4.56        0.47      7.49 o
   3  23   5       64.60       52.60      9.52 o
   4  23   5       90.48       71.57     10.31 o
   5  23   5        7.42        0.31     10.91 o
   6  23   5        4.41      -11.87     11.87 o
   7  23   5      136.40      114.60     26.41 o
   8  23   5       26.84       -3.48     14.28 o
  -8  24   5        1.58       18.96     13.73 o
  -7  24   5       14.64       11.32     12.75 o
  -6  24   5      126.38      115.09     14.69 o
  -5  24   5      101.32      111.08     16.05 o
  -4  24   5       33.61       38.54      9.57 o
  -3  24   5       98.21       84.09     10.23 o
  -2  24   5       36.32       38.43      9.11 o
  -1  24   5       16.88       21.00      7.75 o
   0  24   5     1028.27     1038.75     29.81 o
   1  24   5      405.08      387.45     18.47 o
   2  24   5      131.99      117.23     12.75 o
   3  24   5      884.20      845.42     34.19 o
   4  24   5       19.06        4.08      9.27 o
   5  24   5        9.42       -1.38     11.54 o
   6  24   5      268.78      240.97     18.06 o
   7  24   5       95.43       95.07     15.28 o
   8  24   5        8.80      -12.52     13.84 o
  -8  25   5       39.68       41.27     17.69 o
  -7  25   5       12.15       23.86     16.19 o
  -6  25   5       35.87       34.98     12.88 o
  -5  25   5      108.03      110.72     15.73 o
  -4  25   5        3.07        6.70      9.21 o
  -3  25   5       94.21       98.27     10.89 o
  -2  25   5      127.40      108.10     10.85 o
  -1  25   5       31.48       39.42      8.20 o
   0  25   5       90.76       96.09     12.24 o
   1  25   5      304.89      266.31     16.63 o
   2  25   5       65.63       89.81      9.73 o
   3  25   5       32.14       48.16      9.67 o
   4  25   5      633.70      666.68     21.49 o
   5  25   5      155.19      164.21     13.77 o
   6  25   5       11.30       -1.18     12.92 o
   7  25   5      132.43      138.23     23.85 o
  -7  26   5        2.29        1.95     13.05 o
  -6  26   5       74.30       78.84     14.01 o
  -5  26   5       58.52       55.53     13.36 o
  -4  26   5      119.99      129.10     17.64 o
  -3  26   5      167.65      161.04     12.36 o
  -2  26   5       31.91       35.34      9.99 o
  -1  26   5      549.82      588.75     19.01 o
   0  26   5       97.61       93.36     12.50 o
   1  26   5       93.02       80.09     13.03 o
   2  26   5       46.46       36.88     13.03 o
   3  26   5      128.47      142.86     12.04 o
   4  26   5        0.70       -3.57      9.88 o
   5  26   5        3.36       12.84     11.77 o
   6  26   5       54.53       28.02     11.52 o
   7  26   5       18.23        0.20     13.59 o
  -7  27   5       19.07       39.53     14.20 o
  -6  27   5        0.24       13.37     13.16 o
  -5  27   5       97.70      101.66     14.52 o
  -4  27   5      161.45      168.11     13.85 o
  -3  27   5       80.62       84.64     11.35 o
  -2  27   5      333.22      328.55     15.68 o
  -1  27   5      352.30      349.18     18.26 o
   0  27   5       96.61      106.84     13.29 o
   1  27   5      430.48      421.04     20.21 o
   2  27   5        2.51       -9.34     19.01 o
   3  27   5        6.98       12.17     12.26 o
   4  27   5       74.54       84.50     11.75 o
   5  27   5      294.52      264.25     15.81 o
   6  27   5        0.96        6.60     13.78 o
  -6  28   5       19.54       30.42     19.85 o
  -5  28   5        0.03        2.81     12.37 o
  -4  28   5       35.54       24.57     12.50 o
  -3  28   5        2.74        6.21     10.54 o
  -2  28   5        0.64        1.62      9.72 o
  -1  28   5       78.29       74.18     16.44 o
   0  28   5       47.51       53.66     12.04 o
   1  28   5      181.42      174.44     15.50 o
   2  28   5      230.34      237.30     17.19 o
   3  28   5      301.23      269.89     18.67 o
   4  28   5        8.94       13.33     10.60 o
   5  28   5       98.39       78.22     12.53 o
   6  28   5        0.66        4.95     11.88 o
  -5  29   5      177.87      172.66     18.28 o
  -4  29   5        3.37       22.42     13.03 o
  -3  29   5       41.71       41.34     11.06 o
  -2  29   5        3.04       19.00     10.34 o
  -1  29   5        9.49       -9.21     14.10 o
   0  29   5       11.59       20.38     15.09 o
   1  29   5      194.49      175.57     19.26 o
   2  29   5      200.28      196.42     16.13 o
   3  29   5       14.27       21.42     13.36 o
   4  29   5       30.51       26.40     14.03 o
   5  29   5      218.27      228.51     19.12 o
  -4  30   5       86.15       69.13     14.22 o
  -3  30   5      263.17      266.82     28.13 o
  -2  30   5        2.88        2.94     12.56 o
  -1  30   5      482.60      490.58     27.80 o
   0  30   5        3.77        0.90     15.23 o
   1  30   5        5.05        6.64     12.97 o
   2  30   5       81.15       78.25     14.33 o
   3  30   5      212.56      210.03     17.99 o
   4  30   5       33.49       34.78     14.83 o
  -3  31   5        6.41        1.70     11.04 o
  -2  31   5       15.96       37.17     16.08 o
  -1  31   5       63.50       52.51     17.10 o
   0  31   5      108.10      122.49     30.99 o
   1  31   5       53.29       49.83     17.29 o
   2  31   5        0.19       29.31     14.03 o
   3  31   5        1.65       -3.29     13.49 o
  -1  32   5       64.64       38.61     22.92 o
   0  32   5        4.47       32.76     24.62 o
   1  32   5       55.80       73.82     18.73 o
 -12   0   6        3.92      -20.38     20.38 o
 -10   0   6      252.09      245.67     26.32 o
  -8   0   6     1446.19     1509.42     32.97 o
  -6   0   6     1047.35     1035.74     19.91 o
  -4   0   6     2738.41     2895.12     44.99 o
  -2   0   6     1899.35     1863.66     33.98 o
   0   0   6      242.48      303.60     22.90 o
   2   0   6     5143.76     4939.91    103.27 o
   4   0   6     9899.27     9465.93    194.81 o
   6   0   6     1401.95     1374.77     36.56 o
   8   0   6      283.45      291.21     23.77 o
  10   0   6        4.67      -19.53     19.53 o
  12   0   6        0.02       27.17     26.32 o
 -12   1   6        7.74       -9.29     15.30 o
 -11   1   6       69.35       74.36     16.78 o
 -10   1   6       59.72       54.69      8.87 o
  -9   1   6      316.03      332.10     10.89 o
  -8   1   6       31.72       37.10      6.04 o
  -7   1   6        1.69       -1.47      4.81 o
  -6   1   6      916.61      920.05     13.07 o
  -5   1   6      620.00      588.33      9.40 o
  -4   1   6     4226.11     4157.54     44.50 o
  -3   1   6      240.78      227.02      5.54 o
  -2   1   6        6.18        8.77      2.78 o
  -1   1   6    11513.47    11952.34    140.56 o
   0   1   6    28426.18    31130.16    362.75 o
   1   1   6      643.90      590.58      9.52 o
   2   1   6     8534.31     9082.95    131.92 o
   3   1   6     1620.88     1634.63     26.51 o
   4   1   6      421.74      428.06     20.22 o
   5   1   6      813.78      847.62     17.35 o
   6   1   6     3320.27     3419.55     54.55 o
   7   1   6       54.31       65.24      7.62 o
   8   1   6      880.76      890.41     21.00 o
   9   1   6       51.88       68.99     11.46 o
  10   1   6       50.60       38.05     16.18 o
  11   1   6        6.31        7.64     16.81 o
  12   1   6       22.22        3.18     17.70 o
 -12   2   6       99.29      104.47     20.80 o
 -11   2   6       13.71       19.06     13.12 o
 -10   2   6       73.73       69.64     10.29 o
  -9   2   6        2.19        5.20      6.99 o
  -8   2   6       24.68       28.05      6.08 o
  -7   2   6      254.27      262.88      7.15 o
  -6   2   6       97.51       93.45      5.26 o
  -5   2   6       20.10       19.18      3.39 o
  -4   2   6     2518.40     2445.76     29.19 o
  -3   2   6       18.29        7.71      4.40 o
  -2   2   6    15776.34    15477.30    181.86 o
  -1   2   6      765.91      882.31     13.55 o
   0   2   6    11381.77    11447.27    147.56 o
   1   2   6       27.48       38.40      4.18 o
   2   2   6     1404.41     1662.28     28.86 o
   3   2   6      139.16      138.38      6.02 o
   4   2   6       21.84       15.97      4.38 o
   5   2   6       40.06       47.66      6.16 o
   6   2   6       26.76       47.15      8.34 o
   7   2   6      201.31      227.48     10.56 o
   8   2   6     1126.20     1165.90     24.83 o
   9   2   6        2.85        1.27     10.49 o
  10   2   6      288.63      308.20     29.29 o
  11   2   6        3.44       11.04     16.81 o
  12   2   6        0.36      -13.35     17.83 o
 -12   3   6       14.34        7.37     15.83 o
 -11   3   6       24.93       16.09     17.00 o
 -10   3   6      163.87      162.85     18.63 o
  -9   3   6      187.09      190.62     14.58 o
  -8   3   6       25.32       23.20      6.65 o
  -7   3   6      278.59      281.24      7.98 o
  -6   3   6     1726.09     1809.23     23.31 o
  -5   3   6     1482.22     1459.31     19.10 o
  -4   3   6     3191.49     3146.21     39.67 o
  -3   3   6      113.14      140.44      5.70 o
  -2   3   6     1018.02     1032.04     15.50 o
  -1   3   6       31.91       64.73      3.84 o
   0   3   6    10838.52    10539.60    136.01 o
   1   3   6     2458.36     2451.76     33.64 o
   2   3   6    10533.17    10987.75    183.50 o
   3   3   6     1367.85     1239.50     21.11 o
   4   3   6       60.61       55.84      5.40 o
   5   3   6      618.67      635.50     16.22 o
   6   3   6     2196.21     2087.09     35.74 o
   7   3   6        2.24        9.75      6.52 o
   8   3   6      646.74      643.58     21.03 o
   9   3   6       44.40       44.82     11.08 o
  10   3   6       28.74       64.79     16.44 o
  11   3   6        1.24        1.27     16.81 o
  12   3   6       15.17      -10.61     17.70 o
 -12   4   6        7.46        4.94     16.50 o
 -11   4   6        9.58       -1.04     10.05 o
 -10   4   6      100.91       90.94     11.00 o
  -9   4   6       13.72       18.59      8.47 o
  -8   4   6      781.70      775.94     22.92 o
  -7   4   6        6.88        6.41      4.39 o
  -6   4   6     1245.11     1240.35     18.71 o
  -5   4   6     1564.40     1615.25     22.50 o
  -4   4   6       16.77       29.93      3.70 o
  -3   4   6       67.07       64.49      3.61 o
  -2   4   6     9616.29    10146.81    131.83 o
  -1   4   6     3067.84     3384.97     45.55 o
   0   4   6        6.00        1.50      3.33 o
   1   4   6       26.07       16.72      5.69 o
   2   4   6    13171.57    13790.79    229.42 o
   3   4   6      268.53      286.09     10.12 o
   4   4   6    13638.90    13850.18    199.95 o
   5   4   6      249.62      244.31     10.09 o
   6   4   6      584.16      576.07     14.89 o
   7   4   6       19.76       21.09      6.89 o
   8   4   6      210.78      198.04     13.54 o
   9   4   6       25.34       36.53     11.68 o
  10   4   6       64.80       69.73     13.32 o
  11   4   6        2.38       23.42     17.38 o
  12   4   6        0.07       -1.70     17.83 o
 -12   5   6       23.77       17.19     17.56 o
 -11   5   6       66.01       59.58     11.66 o
 -10   5   6       55.24       61.43     10.48 o
  -9   5   6       73.72       71.97      9.80 o
  -8   5   6      189.69      185.90     11.02 o
  -7   5   6       21.86       19.80      5.27 o
  -6   5   6     1181.30     1162.30     17.91 o
  -5   5   6     2637.52     2607.94     33.82 o
  -4   5   6     1656.17     1648.00     25.76 o
  -3   5   6      398.36      426.67      9.52 o
  -2   5   6       95.14       86.31      7.67 o
  -1   5   6    11024.95    11198.28    145.04 o
   0   5   6     1525.03     1473.17     23.96 o
   1   5   6     1901.06     1892.40     30.23 o
   2   5   6     2207.09     2306.98     41.66 o
   3   5   6      316.07      301.13     22.15 o
   4   5   6      715.80      754.42     22.79 o
   5   5   6       14.64       16.34      8.56 o
   6   5   6      530.54      529.76     14.41 o
   7   5   6      208.20      213.80     13.07 o
   8   5   6      263.62      240.34     15.42 o
   9   5   6      562.46      590.65     46.56 o
  10   5   6       48.53       36.52     12.88 o
  11   5   6       86.73       91.26     18.90 o
  12   5   6       65.55       66.92     19.79 o
 -12   6   6       65.68       34.12     14.20 o
 -11   6   6       16.87       16.74     10.92 o
 -10   6   6        1.56        0.80      9.38 o
  -9   6   6       77.77       72.50      9.72 o
  -8   6   6        4.91        9.42      7.10 o
  -7   6   6       75.13       68.41      8.28 o
  -6   6   6        1.28        3.49      4.84 o
  -5   6   6      552.86      594.43     10.96 o
  -4   6   6     4243.91     4319.49     58.84 o
  -3   6   6     1994.96     2077.36     30.05 o
  -2   6   6    15118.55    15049.82    194.48 o
  -1   6   6     4118.65     4333.25     57.85 o
   0   6   6     3721.73     3779.50     56.55 o
   1   6   6     2018.01     2012.97     31.91 o
   2   6   6      239.69      282.55     11.05 o
   3   6   6      217.59      218.82     11.41 o
   4   6   6     4664.16     4725.91    101.46 o
   5   6   6      208.00      218.37     20.38 o
   6   6   6        8.19        8.84      5.99 o
   7   6   6      260.97      281.48     26.52 o
   8   6   6      467.03      490.34     33.32 o
   9   6   6       12.00       11.36     11.41 o
  10   6   6      423.87      431.85     20.40 o
  11   6   6       13.46       29.66     16.78 o
  12   6   6        1.26       22.92     26.32 o
 -12   7   6        0.48        1.90     11.28 o
 -11   7   6       35.50       47.26     11.66 o
 -10   7   6      123.97      108.13     11.52 o
  -9   7   6      282.51      276.60     13.54 o
  -8   7   6        3.74        8.92      6.66 o
  -7   7   6      399.95      404.14     13.74 o
  -6   7   6      151.67      188.26      8.97 o
  -5   7   6     1241.59     1175.63     17.61 o
  -4   7   6     4287.08     4600.97     62.48 o
  -3   7   6     2756.63     2989.38     41.74 o
  -2   7   6       53.23       51.88      5.85 o
  -1   7   6      103.85      122.39      6.32 o
   0   7   6     5085.01     5115.10     67.72 o
   1   7   6     2009.50     2037.18     32.34 o
   2   7   6     3595.09     3561.73     62.24 o
   3   7   6     1255.53     1225.23     32.69 o
   4   7   6       57.92       61.13      8.69 o
   5   7   6     2207.78     2172.51     42.48 o
   6   7   6      930.50      854.72     22.54 o
   7   7   6       31.69       38.90      9.44 o
   8   7   6       10.56       13.65     10.07 o
   9   7   6       74.64       89.19     12.87 o
  10   7   6        0.52       -5.68     12.07 o
  11   7   6       17.54       21.95     17.84 o
  12   7   6       70.83       54.34     28.02 o
 -12   8   6        0.36       -2.66     11.56 o
 -11   8   6        5.18        5.16     10.69 o
 -10   8   6       21.30        6.02      9.53 o
  -9   8   6       46.25       42.88      9.29 o
  -8   8   6     1189.50     1242.83     24.73 o
  -7   8   6      278.81      281.08     11.70 o
  -6   8   6      837.41      866.18     18.91 o
  -5   8   6     1314.49     1281.46     20.66 o
  -4   8   6       75.58       62.90      5.26 o
  -3   8   6       35.62       52.00     10.59 o
  -2   8   6       19.87       10.16      3.82 o
  -1   8   6       75.40       71.98      3.96 o
   0   8   6      170.05      174.89      8.06 o
   1   8   6     3956.91     4033.98     60.58 o
   2   8   6     5285.75     5247.54    110.16 o
   3   8   6       21.82       17.68      7.64 o
   4   8   6     4789.57     4879.41    104.46 o
   5   8   6      276.09      315.51     13.36 o
   6   8   6      252.96      272.87     13.52 o
   7   8   6      347.88      368.94     24.32 o
   8   8   6        0.26      -10.75     10.75 o
   9   8   6       18.88       -5.76     10.76 o
  10   8   6      155.66      149.23     24.77 o
  11   8   6      101.97       99.86     15.49 o
 -12   9   6       15.88       26.12     12.19 o
 -11   9   6       37.12       37.41     11.62 o
 -10   9   6        2.53       -3.14      9.48 o
  -9   9   6       10.07       18.11      9.06 o
  -8   9   6        0.10        4.49      8.15 o
  -7   9   6      160.67      147.98      9.67 o
  -6   9   6      349.49      361.39     12.37 o
  -5   9   6      344.94      318.27      9.95 o
  -4   9   6     1736.40     1738.80     26.36 o
  -3   9   6    10378.24    10689.69    139.71 o
  -2   9   6        0.35        3.75      2.60 o
  -1   9   6     3958.04     3967.73     48.48 o
   0   9   6     1763.29     1688.50     27.40 o
   1   9   6      188.24      181.79      8.18 o
   2   9   6     1163.58     1136.07     28.14 o
   3   9   6     1240.76     1279.56     31.48 o
   4   9   6       50.89       66.89      8.95 o
   5   9   6        0.29       -4.05      7.11 o
   6   9   6     1722.91     1784.43     37.73 o
   7   9   6      509.54      523.09     18.79 o
   8   9   6        7.36        3.72     14.29 o
   9   9   6      223.25      248.09     16.50 o
  10   9   6       12.27       21.24     12.87 o
  11   9   6      198.85      212.41     22.19 o
 -12  10   6       27.11       47.13     12.83 o
 -11  10   6        1.44      -10.79     10.79 o
 -10  10   6       53.71       63.06     11.40 o
  -9  10   6       67.06       86.94     10.89 o
  -8  10   6       20.53       27.97     14.95 o
  -7  10   6       29.25       32.25      7.90 o
  -6  10   6       75.84       81.91      7.57 o
  -5  10   6      989.16      926.14     19.42 o
  -4  10   6     1226.10     1275.38     20.69 o
  -3  10   6     1764.06     1792.51     29.93 o
  -2  10   6     6374.74     6335.27     83.48 o
  -1  10   6     1584.80     1604.33     31.70 o
   0  10   6     2454.05     2402.15     37.49 o
   1  10   6     1210.11     1256.63     41.02 o
   2  10   6       81.43       87.77     13.16 o
   3  10   6      708.09      688.68     20.91 o
   4  10   6      336.73      336.40     15.58 o
   5  10   6       50.53       51.64      8.37 o
   6  10   6       63.87       45.83      9.47 o
   7  10   6      384.05      388.36     17.10 o
   8  10   6       57.26       47.14     11.43 o
   9  10   6        5.29        9.87     11.43 o
  10  10   6      249.25      229.80     17.45 o
  11  10   6       85.07       43.73     18.61 o
 -12  11   6       10.04      -12.62     12.62 o
 -11  11   6        0.74       -3.35     11.03 o
 -10  11   6      103.49      100.01     12.07 o
  -9  11   6      311.14      294.26     15.58 o
  -8  11   6       11.40       25.15      8.44 o
  -7  11   6     1342.68     1307.41     26.46 o
  -6  11   6       22.63       30.11      6.83 o
  -5  11   6      100.97      115.19      5.67 o
  -4  11   6      193.95      246.01     11.83 o
  -3  11   6      230.21      250.85     11.17 o
  -2  11   6      259.40      246.15      6.12 o
  -1  11   6      643.70      655.62     28.78 o
   0  11   6      357.78      371.56     14.22 o
   1  11   6     2140.97     2158.63     39.78 o
   2  11   6      318.47      299.59     22.08 o
   3  11   6     4316.76     4305.78     92.44 o
   4  11   6       65.79       63.40      8.95 o
   5  11   6      854.63      889.40     22.83 o
   6  11   6      416.40      486.11     17.97 o
   7  11   6       69.44       74.30     11.08 o
   8  11   6        7.06       10.65     13.90 o
   9  11   6       51.18       70.87     13.22 o
  10  11   6        0.88      -11.67     15.30 o
  11  11   6       19.14       49.25     18.61 o
 -11  12   6        2.86       -0.22     11.43 o
 -10  12   6       16.76       20.41     10.75 o
  -9  12   6       16.75        7.16      9.23 o
  -8  12   6      382.51      383.12     15.22 o
  -7  12   6      118.15      121.90     14.23 o
  -6  12   6     1379.10     1399.00     33.17 o
  -5  12   6     2812.67     2829.33     37.84 o
  -4  12   6     1239.49     1213.62     19.49 o
  -3  12   6      424.66      437.87     14.05 o
  -2  12   6       30.59       18.43      8.46 o
  -1  12   6     1234.13     1276.13     45.82 o
   0  12   6      111.34      110.88      5.78 o
   1  12   6     4198.25     4377.12     66.08 o
   2  12   6       96.83       91.04     21.65 o
   3  12   6       38.59       30.63      7.74 o
   4  12   6     1893.36     1986.43     39.49 o
   5  12   6     1258.84     1192.80     28.02 o
   6  12   6        8.79       20.61      9.12 o
   7  12   6      550.21      579.35     37.09 o
   8  12   6       25.59        9.77     12.11 o
   9  12   6       95.87      112.27     18.01 o
  10  12   6        8.94       18.35     16.78 o
  11  12   6      128.34      134.18     21.31 o
 -11  13   6       48.66       32.96     12.14 o
 -10  13   6        4.09        9.65     11.89 o
  -9  13   6        1.25       -7.44      9.52 o
  -8  13   6       16.25       25.81      9.05 o
  -7  13   6      108.53       96.07      8.26 o
  -6  13   6     1202.26     1219.37     22.30 o
  -5  13   6      131.32      149.74      6.87 o
  -4  13   6       40.14       44.64      4.88 o
  -3  13   6     4488.75     4305.62     54.85 o
  -2  13   6      337.66      292.19     12.26 o
  -1  13   6     2151.24     2101.79     40.85 o
   0  13   6     4073.44     4026.56     54.13 o
   1  13   6      327.36      282.13      8.70 o
   2  13   6        0.50        1.33      6.11 o
   3  13   6      347.63      361.19     16.56 o
   4  13   6      386.34      369.95     14.77 o
   5  13   6        3.10        5.50      7.94 o
   6  13   6       20.63       23.93      9.54 o
   7  13   6      144.31      151.04     13.12 o
   8  13   6      360.73      357.83     18.38 o
   9  13   6      254.41      254.37     34.81 o
  10  13   6       21.25       40.76     25.47 o
  11  13   6      203.96      249.67     52.64 o
 -11  14   6       58.09       73.30     13.07 o
 -10  14   6        0.40       16.54     10.92 o
  -9  14   6      162.21      168.04     12.88 o
  -8  14   6       74.86       85.52     10.43 o
  -7  14   6        2.49        8.51      6.90 o
  -6  14   6       26.70       33.04      9.25 o
  -5  14   6     1945.30     1980.86     28.38 o
  -4  14   6       10.53       20.00      4.65 o
  -3  14   6      431.28      470.97     10.39 o
  -2  14   6     1275.05     1307.16     25.15 o
  -1  14   6     1294.23     1359.13     29.25 o
   0  14   6      145.51      156.89      6.59 o
   1  14   6     3380.70     3421.38     52.79 o
   2  14   6      719.37      712.20     18.08 o
   3  14   6      762.68      811.73     20.52 o
   4  14   6      182.30      155.88     10.32 o
   5  14   6      420.18      421.93     31.81 o
   6  14   6      100.09      115.99     11.74 o
   7  14   6      216.54      228.01     25.93 o
   8  14   6      370.83      364.69     23.71 o
   9  14   6       31.51       13.92     13.07 o
  10  14   6        0.60       13.40     16.50 o
  11  14   6       11.66        8.56     18.30 o
 -11  15   6       10.11        6.77     12.63 o
 -10  15   6       95.51      101.11     12.86 o
  -9  15   6       67.36       76.22     11.30 o
  -8  15   6      248.65      252.24     13.50 o
  -7  15   6      876.88      924.94     26.10 o
  -6  15   6       77.77       84.48      7.80 o
  -5  15   6      350.53      329.98     10.04 o
  -4  15   6      199.30      196.40      9.03 o
  -3  15   6      223.51      208.60     11.73 o
  -2  15   6       13.72       13.17      5.32 o
  -1  15   6      251.88      262.74     13.47 o
   0  15   6      322.24      324.07     11.27 o
   1  15   6     1149.76     1204.14     28.87 o
   2  15   6      148.70      161.62     13.34 o
   3  15   6     2948.44     3091.07     57.58 o
   4  15   6        0.73       -5.50     11.10 o
   5  15   6      684.08      708.07     33.01 o
   6  15   6       22.49       20.55      9.92 o
   7  15   6       62.66       63.88     14.63 o
   8  15   6       10.57       11.81     15.83 o
   9  15   6      217.66      220.83     18.39 o
  10  15   6       18.51        5.09     16.81 o
 -11  16   6       45.60       51.55     15.44 o
 -10  16   6       53.71       59.56     12.31 o
  -9  16   6       60.83       58.59     12.01 o
  -8  16   6      248.75      258.00     13.94 o
  -7  16   6       90.41       96.88      9.18 o
  -6  16   6      166.14      186.90      9.56 o
  -5  16   6     1804.25     1830.57     36.51 o
  -4  16   6        1.59        8.33      5.00 o
  -3  16   6      195.93      197.05      7.13 o
  -2  16   6      861.99      834.94     17.34 o
  -1  16   6     1073.26     1009.87     21.19 o
   0  16   6       19.63       21.13      4.11 o
   1  16   6     2179.28     2292.55     47.80 o
   2  16   6     1455.50     1438.16     26.37 o
   3  16   6        7.16        0.45      6.90 o
   4  16   6      148.75      131.86     10.42 o
   5  16   6      428.21      413.29     17.23 o
   6  16   6      129.38      116.36     25.90 o
   7  16   6      411.01      449.01     25.19 o
   8  16   6        1.89       -0.04     12.30 o
   9  16   6      106.29      114.97     15.98 o
  10  16   6       56.65       71.70     16.44 o
 -10  17   6        0.22        3.94     13.48 o
  -9  17   6       11.60      -10.56     10.56 o
  -8  17   6        5.89       17.53     10.29 o
  -7  17   6       71.97       67.29      8.50 o
  -6  17   6      105.61      103.50      8.75 o
  -5  17   6       62.39       65.77     10.31 o
  -4  17   6       98.62      109.27      6.57 o
  -3  17   6     2333.02     2300.72     33.79 o
  -2  17   6      303.39      287.26     10.75 o
  -1  17   6     2875.01     2833.67     47.30 o
   0  17   6       40.51       36.76      4.49 o
   1  17   6      357.26      386.95     10.71 o
   2  17   6       67.75       50.23      6.63 o
   3  17   6      698.14      718.66     32.74 o
   4  17   6        6.74       11.95      8.24 o
   5  17   6       90.03       79.92     13.65 o
   6  17   6       50.80       58.21     14.69 o
   7  17   6       97.05      119.88     14.80 o
   8  17   6        0.11       22.12     13.36 o
   9  17   6      304.30      296.18     20.23 o
  10  17   6       15.79       16.61     15.49 o
 -10  18   6       35.10       10.22     15.22 o
  -9  18   6       99.02       94.99     14.39 o
  -8  18   6        1.42       -3.38     14.09 o
  -7  18   6       53.96       60.63      9.05 o
  -6  18   6      125.94      138.85      9.39 o
  -5  18   6      406.38      377.83     18.93 o
  -4  18   6       75.08       83.43      6.34 o
  -3  18   6      247.16      237.04     10.18 o
  -2  18   6        5.57        5.37      6.24 o
  -1  18   6     1185.46     1176.62     30.39 o
   0  18   6       72.83       87.31      5.52 o
   1  18   6      740.29      760.17     14.16 o
   2  18   6       64.10       81.42      7.03 o
   3  18   6      128.03      163.54     11.40 o
   4  18   6     1170.81     1115.27     28.78 o
   5  18   6       71.00       90.65     12.34 o
   6  18   6       90.31      120.90     14.12 o
   7  18   6      235.62      247.83     17.58 o
   8  18   6      133.29      114.76     16.27 o
   9  18   6       56.45       65.55     18.77 o
  10  18   6        6.91       13.03     15.70 o
 -10  19   6        0.85      -17.38     17.38 o
  -9  19   6      115.80       70.02     31.42 o
  -8  19   6        1.12       -3.43     11.87 o
  -7  19   6      853.83      849.99     19.81 o
  -6  19   6      151.21      155.93     10.98 o
  -5  19   6      180.32      183.91     11.46 o
  -4  19   6       26.57       24.63      8.49 o
  -3  19   6      578.83      592.95     17.72 o
  -2  19   6       27.91       29.08      6.77 o
  -1  19   6      433.28      407.50     26.84 o
   0  19   6      538.29      516.98     21.45 o
   1  19   6      773.79      770.66     14.84 o
   2  19   6       52.16       48.96      6.80 o
   3  19   6     1606.55     1648.60     31.95 o
   4  19   6       78.81      102.83     11.99 o
   5  19   6      653.35      664.16     26.57 o
   6  19   6      227.30      242.05     16.82 o
   7  19   6       38.10       40.42     13.78 o
   8  19   6      127.59      141.62     17.33 o
   9  19   6       47.52       25.62     14.91 o
 -10  20   6        5.69       -0.29     17.38 o
  -9  20   6       89.13       52.81     21.23 o
  -8  20   6        3.84        4.52     14.97 o
  -7  20   6       68.10       78.64     12.73 o
  -6  20   6       95.92       93.63     12.88 o
  -5  20   6      213.92      202.91     12.86 o
  -4  20   6      146.81      166.29      9.63 o
  -3  20   6      178.58      183.51     14.49 o
  -2  20   6      696.55      672.28     14.89 o
  -1  20   6       36.02       41.26      6.97 o
   0  20   6       98.27       92.04     10.42 o
   1  20   6      930.07      940.90     34.40 o
   2  20   6       37.16       23.67     10.54 o
   3  20   6        3.16        3.35      7.96 o
   4  20   6       53.79       51.68     10.81 o
   5  20   6      171.57      154.66     14.86 o
   6  20   6        8.40        8.82     12.48 o
   7  20   6      377.72      380.38     21.27 o
   8  20   6      101.15       79.46     16.89 o
   9  20   6       14.90       -0.84     15.08 o
  -9  21   6       31.29       -7.19     15.90 o
  -8  21   6        3.46        6.97     12.90 o
  -7  21   6       26.66        5.41     12.09 o
  -6  21   6       20.67       33.10     11.92 o
  -5  21   6        3.12       -9.52     10.45 o
  -4  21   6       43.42       56.11     11.29 o
  -3  21   6     1791.59     1805.10     54.41 o
  -2  21   6        3.17       -2.47      6.97 o
  -1  21   6     1063.16     1079.67     32.23 o
   0  21   6      792.53      787.19     32.20 o
   1  21   6        2.49       -1.66      5.59 o
   2  21   6      561.06      466.29     22.84 o
   3  21   6       48.56       45.83      8.74 o
   4  21   6        7.66        4.35     11.03 o
   5  21   6      188.06      175.33     15.30 o
   6  21   6      133.91      114.18     14.84 o
   7  21   6       22.37        3.12     13.86 o
   8  21   6      111.51      128.60     16.98 o
   9  21   6       12.21       -5.66     15.05 o
  -9  22   6       30.03       -3.07     17.70 o
  -8  22   6      166.41      157.86     24.62 o
  -7  22   6        0.59      -10.43     11.59 o
  -6  22   6       78.07       86.51     13.36 o
  -5  22   6      105.19      108.54     13.39 o
  -4  22   6      163.61      147.93     14.83 o
  -3  22   6      132.59      151.58     11.51 o
  -2  22   6       23.45       25.68      9.11 o
  -1  22   6      457.98      507.11     22.00 o
   0  22   6        1.37        2.64      8.07 o
   1  22   6      757.06      775.42     25.07 o
   2  22   6      992.26      961.69     23.78 o
   3  22   6        4.53        6.52      8.38 o
   4  22   6      320.20      329.05     15.35 o
   5  22   6       27.19       16.20     15.23 o
   6  22   6      183.23      175.59     16.49 o
   7  22   6      199.10      198.61     19.00 o
   8  22   6        7.44        0.22     14.77 o
  -8  23   6        2.90       -6.26     31.42 o
  -7  23   6      431.12      404.37     27.17 o
  -6  23   6       11.19       19.01     12.24 o
  -5  23   6       73.02       82.76     13.18 o
  -4  23   6      270.95      297.67     14.56 o
  -3  23   6       13.55       20.96      9.64 o
  -2  23   6        0.75       -7.19      7.19 o
  -1  23   6      196.40      209.31     13.48 o
   0  23   6       77.17       59.45      9.48 o
   1  23   6      159.07      161.36     20.00 o
   2  23   6       38.53       31.51      8.38 o
   3  23   6      341.70      314.65     14.30 o
   4  23   6       10.00        7.73      9.69 o
   5  23   6      554.44      543.68     23.65 o
   6  23   6      328.60      311.16     23.92 o
   7  23   6       61.69       75.77     16.76 o
   8  23   6       71.64       60.84     15.85 o
  -8  24   6       12.80       22.91     17.10 o
  -7  24   6       21.86       41.99     13.71 o
  -6  24   6       46.16       33.34     13.18 o
  -5  24   6      288.99      252.50     17.10 o
  -4  24   6      161.35      161.72     12.50 o
  -3  24   6      163.65      165.54     12.49 o
  -2  24   6      916.50      881.01     23.65 o
  -1  24   6      254.28      256.95     15.69 o
   0  24   6      250.63      232.80     13.03 o
   1  24   6       79.48       77.79     12.87 o
   2  24   6      367.05      287.89     18.14 o
   3  24   6       25.39       28.31      9.37 o
   4  24   6       24.56       28.08     10.33 o
   5  24   6      125.66      121.42     12.87 o
   6  24   6       29.89       33.78     13.45 o
   7  24   6        7.77        6.82     14.07 o
   8  24   6       91.92       76.20     16.45 o
  -8  25   6        1.71        0.85     24.62 o
  -7  25   6        4.89       13.02     14.68 o
  -6  25   6       89.09      107.03     15.03 o
  -5  25   6       16.95        9.58     13.06 o
  -4  25   6       37.60       35.67     10.10 o
  -3  25   6      142.61      144.91     12.16 o
  -2  25   6       14.63       20.06     10.35 o
  -1  25   6      343.12      356.45     15.23 o
   0  25   6      351.14      331.13     17.92 o
   1  25   6        8.28        4.60     11.34 o
   2  25   6      292.08      287.82     17.94 o
   3  25   6       59.44       58.30     10.33 o
   4  25   6       12.77       -0.55     10.15 o
   5  25   6       66.56       55.21     11.89 o
   6  25   6      146.54      147.27     16.70 o
   7  25   6       17.51        9.93     14.16 o
  -7  26   6       30.42       29.72     13.88 o
  -6  26   6      146.56      144.88     21.74 o
  -5  26   6       78.56       67.06     15.81 o
  -4  26   6       71.67       70.79     13.66 o
  -3  26   6       25.87       11.93      9.73 o
  -2  26   6       38.66       40.09     11.71 o
  -1  26   6       90.44       98.23     12.56 o
   0  26   6        2.28        3.25     14.04 o
   1  26   6      195.65      178.84     17.29 o
   2  26   6      364.53      333.26     19.26 o
   3  26   6      110.92       79.69     14.59 o
   4  26   6      411.66      404.29     17.64 o
   5  26   6        0.30        9.41     11.08 o
   6  26   6       79.64       90.80     17.03 o
   7  26   6        4.83      -18.44     18.85 o
  -6  27   6      123.22      142.30     16.69 o
  -5  27   6       65.88       67.20     13.98 o
  -4  27   6      301.28      297.66     18.98 o
  -3  27   6       17.02       44.74     12.01 o
  -2  27   6       11.51        8.47     11.08 o
  -1  27   6        1.11        2.12     14.41 o
   0  27   6      192.23      202.63     15.92 o
   1  27   6       84.84       88.53     14.17 o
   2  27   6      119.59      122.18     17.99 o
   3  27   6      141.81      143.41     16.56 o
   4  27   6       45.13       46.71     14.60 o
   5  27   6        9.78       -3.05     10.88 o
   6  27   6       44.23       51.50     13.60 o
  -6  28   6        8.26       31.84     16.81 o
  -5  28   6       67.41       57.15     14.71 o
  -4  28   6      149.74      170.58     16.25 o
  -3  28   6       54.28       56.23     12.79 o
  -2  28   6      374.88      377.46     19.22 o
  -1  28   6        3.84        9.78     14.97 o
   0  28   6       25.47       15.06     12.13 o
   1  28   6       28.14       21.31     12.87 o
   2  28   6        2.86       -6.83     13.03 o
   3  28   6       95.15       98.67     15.59 o
   4  28   6      426.68      438.59     33.13 o
   5  28   6        7.98       14.71     14.33 o
  -5  29   6       73.18       77.01     17.41 o
  -4  29   6       43.77       30.82     16.18 o
  -3  29   6      175.54      197.63     15.82 o
  -2  29   6       17.02       19.16     15.90 o
  -1  29   6        2.91       18.01     28.44 o
   0  29   6      316.42      283.78     22.97 o
   1  29   6       61.74       64.73     13.80 o
   2  29   6      182.02      175.61     16.80 o
   3  29   6       25.62       20.81     14.17 o
   4  29   6       50.16       30.04     15.01 o
  -4  30   6        9.18       20.51     20.38 o
  -3  30   6        0.04        2.77     11.59 o
  -2  30   6       43.09       60.07     16.78 o
  -1  30   6       14.00       19.18     16.18 o
   0  30   6       15.31       13.35     16.31 o
   1  30   6       88.27      109.59     15.62 o
   2  30   6       76.33       89.86     15.40 o
   3  30   6        6.21        4.48     17.87 o
  -2  31   6        5.84       -8.92     15.61 o
  -1  31   6       12.19        3.74     29.72 o
   0  31   6       27.47       38.33     17.29 o
   1  31   6        2.25       26.51     20.38 o
   2  31   6      121.61      117.07     16.63 o
 -11   0   7      204.20      209.72     28.87 o
  -9   0   7      181.85      191.99     13.18 o
  -7   0   7      534.69      541.85     21.57 o
  -5   0   7        6.60       10.32      5.16 o
  -3   0   7     4375.35     4055.23     70.74 o
  -1   0   7     9162.07     8688.68    145.91 o
   1   0   7     3042.36     2963.62     52.29 o
   3   0   7       89.98       93.30      8.09 o
   5   0   7     1392.20     1412.93     34.93 o
   7   0   7        0.69       40.33     12.74 o
   9   0   7      183.50      145.19     25.47 o
  11   0   7      102.38      108.68     28.02 o
 -12   1   7       25.65       28.96     21.65 o
 -11   1   7      127.83      125.19     18.58 o
 -10   1   7       58.52       68.11     12.13 o
  -9   1   7      269.39      282.08     11.80 o
  -8   1   7      136.61      163.17      7.35 o
  -7   1   7       66.28       77.30      5.30 o
  -6   1   7     1751.69     1776.06     21.71 o
  -5   1   7     1835.84     1805.59     23.00 o
  -4   1   7        6.97        8.42      3.35 o
  -3   1   7     1914.63     1899.32     25.11 o
  -2   1   7     2490.14     2382.24     30.31 o
  -1   1   7     1579.71     1666.43     21.93 o
   0   1   7      312.84      270.00      6.40 o
   1   1   7     5383.97     5306.04     64.18 o
   2   1   7      307.95      415.73     11.36 o
   3   1   7     2290.46     2318.36     36.82 o
   4   1   7     3879.99     3786.50     57.82 o
   5   1   7     1258.73     1238.74     22.14 o
   6   1   7        2.88       15.28     10.21 o
   7   1   7     4233.36     4150.86     66.12 o
   8   1   7      247.46      276.34     17.64 o
   9   1   7      235.99      223.15     15.22 o
  10   1   7        6.39       -1.72     19.95 o
  11   1   7       24.80       27.89     17.70 o
  12   1   7       13.01       11.73     29.72 o
 -12   2   7        0.73       -2.84     15.90 o
 -11   2   7        2.91        4.92     12.07 o
 -10   2   7       72.66       72.78     12.56 o
  -9   2   7      502.95      487.94     17.07 o
  -8   2   7       12.27       14.02      6.57 o
  -7   2   7     2590.12     2639.38     32.85 o
  -6   2   7        0.27       -1.10      4.20 o
  -5   2   7     1242.97     1146.18     16.24 o
  -4   2   7       53.50       50.11      4.91 o
  -3   2   7      236.18      256.58      6.21 o
  -2   2   7      957.17     1048.61     18.80 o
  -1   2   7       89.53       90.45      5.06 o
   0   2   7     4447.40     4731.78     57.24 o
   1   2   7        3.03        6.15      3.13 o
   2   2   7     2640.70     3001.69     46.06 o
   3   2   7     7886.16     7724.10    113.24 o
   4   2   7      137.93      133.24     10.17 o
   5   2   7     4992.23     5219.53     78.18 o
   6   2   7      301.00      356.94     18.30 o
   7   2   7     1089.84     1091.39     35.79 o
   8   2   7       66.12       75.75     11.48 o
   9   2   7      141.78      143.62     14.58 o
  10   2   7        7.05       20.22     15.90 o
  11   2   7       14.79        9.25     17.10 o
  12   2   7        0.08      -27.59     27.59 o
 -12   3   7       26.68       20.57     16.18 o
 -11   3   7      219.96      225.48     16.61 o
 -10   3   7        5.50        9.68      9.53 o
  -9   3   7      370.66      333.66     14.20 o
  -8   3   7        1.12        2.12      6.54 o
  -7   3   7        3.21        8.59      4.87 o
  -6   3   7      114.55      128.62      5.79 o
  -5   3   7     3222.13     3165.94     37.58 o
  -4   3   7      460.73      445.33      8.65 o
  -3   3   7     1954.54     1832.67     24.34 o
  -2   3   7     9609.45    10188.63    132.06 o
  -1   3   7       28.93       35.51      3.17 o
   0   3   7     5580.39     5616.98     73.96 o
   1   3   7     2439.95     2206.33     30.82 o
   2   3   7     1782.47     1849.84     29.93 o
   3   3   7     2077.34     2039.55     39.95 o
   4   3   7      150.26      152.95      7.12 o
   5   3   7      349.37      379.80     12.98 o
   6   3   7      123.68      130.32     12.57 o
   7   3   7     1164.55     1192.93     42.04 o
   8   3   7       77.67       88.34     14.82 o
   9   3   7      256.10      264.06     16.56 o
  10   3   7        7.62       -0.53     15.90 o
  11   3   7        1.89        4.98     17.10 o
  12   3   7       23.72       29.29     18.61 o
 -12   4   7        2.89       -2.12     16.21 o
 -11   4   7      156.43      165.64     17.03 o
 -10   4   7       67.35       56.48     10.28 o
  -9   4   7       39.68       39.43      9.23 o
  -8   4   7        1.38       -6.23      7.58 o
  -7   4   7      163.96      155.09      8.69 o
  -6   4   7      332.19      363.23     13.58 o
  -5   4   7      162.92      153.34      5.69 o
  -4   4   7       34.12       48.52      4.13 o
  -3   4   7     3476.19     3377.16     42.20 o
  -2   4   7        1.82        2.41      2.78 o
  -1   4   7    10801.09    10551.83    152.94 o
   0   4   7      520.73      531.30     19.49 o
   1   4   7      631.70      574.16     10.56 o
   2   4   7      571.88      718.95     16.80 o
   3   4   7      453.43      473.45     11.43 o
   4   4   7        1.60        6.72      4.96 o
   5   4   7     2960.50     2861.36     52.40 o
   6   4   7      774.10      804.44     31.33 o
   7   4   7      231.28      250.81     14.19 o
   8   4   7       46.87       28.78     10.12 o
   9   4   7      874.92      914.97     27.22 o
  10   4   7        7.10       11.65     12.69 o
  11   4   7      194.55      184.50     21.91 o
  12   4   7        8.94       10.68     18.30 o
 -12   5   7        4.00       10.75     13.73 o
 -11   5   7      142.12      128.43     13.01 o
 -10   5   7       74.15       78.12     10.90 o
  -9   5   7      216.23      205.21     12.37 o
  -8   5   7      906.48      936.80     22.87 o
  -7   5   7      250.11      242.61     16.83 o
  -6   5   7     1339.54     1318.35     20.24 o
  -5   5   7     1395.93     1336.79     20.38 o
  -4   5   7     1312.59     1293.96     18.57 o
  -3   5   7      526.35      543.34     11.48 o
  -2   5   7     3129.61     3431.21     46.84 o
  -1   5   7      730.13      745.25     14.32 o
   0   5   7        9.52        2.65      5.36 o
   1   5   7     3900.52     3732.18     50.10 o
   2   5   7      206.67      186.52      6.60 o
   3   5   7     2538.63     2656.92     48.36 o
   4   5   7     3397.38     3325.49     51.35 o
   5   5   7        2.28        3.61      6.59 o
   6   5   7      665.40      691.28     20.42 o
   7   5   7      816.17      842.72     24.18 o
   8   5   7       83.65       70.57     17.43 o
   9   5   7      332.49      306.81     17.16 o
  10   5   7       65.08       46.93     13.18 o
  11   5   7       16.78       -2.38     17.10 o
 -12   6   7       14.85       -2.65     13.37 o
 -11   6   7        7.35       18.62     10.49 o
 -10   6   7       84.84       89.54     11.01 o
  -9   6   7      284.80      300.98     18.87 o
  -8   6   7       12.59       13.87      6.96 o
  -7   6   7     1667.50     1635.12     28.35 o
  -6   6   7      324.02      320.35     10.12 o
  -5   6   7     1814.53     1716.18     26.71 o
  -4   6   7     2582.52     2525.23     36.43 o
  -3   6   7       38.97       57.92      4.99 o
  -2   6   7      888.15      910.59     15.26 o
  -1   6   7      132.74      119.23      4.98 o
   0   6   7      267.89      256.06      7.86 o
   1   6   7      196.49      197.82      7.30 o
   2   6   7     1543.70     1432.21     23.72 o
   3   6   7     6544.32     6476.17    110.78 o
   4   6   7      453.96      422.85     17.64 o
   5   6   7     2134.29     2105.75     40.27 o
   6   6   7      409.95      417.76     16.96 o
   7   6   7      153.42      157.81     13.78 o
   8   6   7        1.69       12.27     10.59 o
   9   6   7      252.35      245.59     16.32 o
  10   6   7       22.75       32.00     13.10 o
  11   6   7      113.14      117.27     20.41 o
 -12   7   7       37.53       29.53     15.97 o
 -11   7   7       46.98       54.66     11.77 o
 -10   7   7       15.20       19.87     12.87 o
  -9   7   7      444.69      425.87     24.27 o
  -8   7   7      135.58      126.24      9.23 o
  -7   7   7       63.00       62.65      7.24 o
  -6   7   7        2.12       -1.45      5.71 o
  -5   7   7      816.28      811.06     13.87 o
  -4   7   7     1333.80     1326.34     21.73 o
  -3   7   7     2324.28     2294.12     33.38 o
  -2   7   7     7210.05     7145.60     94.38 o
  -1   7   7      679.35      729.97     12.89 o
   0   7   7     2026.48     1896.14     30.52 o
   1   7   7     2528.02     2565.93     40.31 o
   2   7   7        4.54        3.58      2.78 o
   3   7   7     1849.90     1747.38     41.70 o
   4   7   7       66.41       73.45     12.74 o
   5   7   7      139.11      127.89     11.96 o
   6   7   7        9.01       15.20      8.80 o
   7   7   7      475.98      491.93     18.94 o
   8   7   7      630.60      634.53     27.28 o
   9   7   7       51.90       55.49     12.58 o
  10   7   7       23.35       30.88     13.39 o
  11   7   7       19.82        7.64     17.41 o
 -12   8   7       28.87       29.12     14.01 o
 -11   8   7       51.67       68.35     12.18 o
 -10   8   7       35.26       36.25     10.43 o
  -9   8   7        7.89       13.14      9.00 o
  -8   8   7       22.92       35.06      7.63 o
  -7   8   7       50.62       48.31      7.49 o
  -6   8   7      832.76      837.03     18.63 o
  -5   8   7      954.57      919.49     15.22 o
  -4   8   7     2748.33     2824.21     40.51 o
  -3   8   7     5520.38     5440.57     73.19 o
  -2   8   7      370.28      368.19      9.00 o
  -1   8   7     2534.93     2405.75     33.97 o
   0   8   7     1891.89     1815.46     34.07 o
   1   8   7     1238.43     1163.51     20.71 o
   2   8   7     5327.73     5146.53    108.65 o
   3   8   7      341.68      326.98     14.63 o
   4   8   7       11.97        6.86      8.09 o
   5   8   7      595.43      547.27     21.26 o
   6   8   7       18.54       22.30      8.95 o
   7   8   7       83.49       98.83     11.59 o
   8   8   7       75.23       81.67     12.25 o
   9   8   7      347.28      380.22     19.43 o
  10   8   7        1.95       -3.83     12.41 o
  11   8   7      290.57      272.57     19.56 o
 -12   9   7        0.02       -6.70     11.94 o
 -11   9   7        2.63        9.74     13.60 o
 -10   9   7       55.42       66.41     11.03 o
  -9   9   7       42.96       33.00      9.49 o
  -8   9   7     1253.54     1280.16     23.91 o
  -7   9   7        3.89        4.99      7.06 o
  -6   9   7     1886.19     1811.96     32.52 o
  -5   9   7      238.64      236.57      8.43 o
  -4   9   7      163.99      161.70      7.11 o
  -3   9   7      260.09      257.56     12.06 o
  -2   9   7      148.00      143.99      7.10 o
  -1   9   7      239.54      258.33      9.06 o
   0   9   7      675.71      696.83     13.91 o
   1   9   7     3645.48     3575.89     63.19 o
   2   9   7     1845.52     1853.69     42.85 o
   3   9   7      833.42      774.00     22.97 o
   4   9   7     2043.35     2090.49     64.53 o
   5   9   7      361.68      380.51     27.17 o
   6   9   7      498.53      559.92     24.33 o
   7   9   7       89.29       99.85     11.52 o
   8   9   7        0.31       -7.14     11.89 o
   9   9   7       78.07       57.88     13.07 o
  10   9   7        0.80      -12.56     12.56 o
  11   9   7      126.01      105.94     19.45 o
 -12  10   7        1.54        8.64     13.68 o
 -11  10   7       15.96       12.28     11.07 o
 -10  10   7      138.98      150.64     12.99 o
  -9  10   7      346.90      349.83     15.45 o
  -8  10   7       16.91       12.34      8.41 o
  -7  10   7     1259.58     1245.75     29.22 o
  -6  10   7     1014.92      969.05     23.53 o
  -5  10   7      734.46      773.20     15.15 o
  -4  10   7     4263.68     4340.77     60.02 o
  -3  10   7      692.66      690.64     15.12 o
  -2  10   7      385.87      368.51     12.38 o
  -1  10   7     1423.59     1503.21     23.64 o
   0  10   7     1711.88     1771.81     29.07 o
   1  10   7        3.38        7.42      4.84 o
   2  10   7     3107.29     3096.36     67.81 o
   3  10   7       20.80       18.27      7.34 o
   4  10   7      498.59      477.95     19.45 o
   5  10   7     1343.03     1295.88     31.47 o
   6  10   7      401.67      438.05     18.43 o
   7  10   7      338.40      333.79     18.84 o
   8  10   7      155.59      157.33     14.34 o
   9  10   7       18.16       38.38     12.41 o
  10  10   7        5.50        4.00     20.95 o
  11  10   7        1.38       24.62     17.70 o
 -11  11   7        1.18       -5.17     11.28 o
 -10  11   7        3.69        6.50     10.59 o
  -9  11   7        1.03        0.65      9.17 o
  -8  11   7       40.47       39.87      9.10 o
  -7  11   7      108.15      114.23      9.37 o
  -6  11   7      286.94      308.87     13.73 o
  -5  11   7      309.29      294.09     24.39 o
  -4  11   7     1421.17     1414.37     22.86 o
  -3  11   7       20.13       14.30      7.48 o
  -2  11   7     3521.28     3391.33     52.75 o
  -1  11   7      313.60      326.76      7.35 o
   0  11   7     6337.11     6125.82     91.02 o
   1  11   7      479.44      471.02     18.46 o
   2  11   7      242.86      251.45     15.71 o
   3  11   7       30.51        8.15     14.86 o
   4  11   7       20.79       10.07      8.34 o
   5  11   7       40.75       51.50      8.71 o
   6  11   7      130.04      129.31     11.42 o
   7  11   7      223.53      215.96     14.69 o
   8  11   7       80.10      116.03     13.22 o
   9  11   7        5.43        9.17     15.85 o
  10  11   7      150.79      126.67     19.79 o
  11  11   7       15.32        0.82     17.38 o
 -11  12   7       28.46       16.69     11.61 o
 -10  12   7       56.86       55.80     11.60 o
  -9  12   7      229.05      207.16     13.49 o
  -8  12   7      146.35      152.25     16.79 o
  -7  12   7        1.91        5.15      7.67 o
  -6  12   7     1133.04     1122.38     23.38 o
  -5  12   7      237.85      256.04     10.56 o
  -4  12   7     2383.59     2306.95     34.37 o
  -3  12   7      640.38      632.99     15.20 o
  -2  12   7        0.88       -1.56      3.47 o
  -1  12   7     4374.16     4375.68     78.11 o
   0  12   7     1869.87     1898.57     31.25 o
   1  12   7     2730.93     2599.12     47.60 o
   2  12   7     8636.99     8391.20    142.79 o
   3  12   7        8.81       -0.68      8.49 o
   4  12   7        0.88       -4.78      8.49 o
   5  12   7        0.01       -7.99      8.22 o
   6  12   7       77.31      102.72     11.52 o
   7  12   7       21.04       27.65     12.70 o
   8  12   7      366.48      367.97     19.54 o
   9  12   7       70.71       80.83     14.01 o
  10  12   7       46.04       81.11     18.61 o
  11  12   7        4.50      -17.10     17.10 o
 -11  13   7       35.42       26.49     12.04 o
 -10  13   7       15.21       26.78     11.15 o
  -9  13   7        8.17       12.57      9.66 o
  -8  13   7     1164.36     1161.11     47.06 o
  -7  13   7        1.32        0.67      7.83 o
  -6  13   7     1888.84     1841.70     33.81 o
  -5  13   7      196.45      187.69     11.14 o
  -4  13   7       82.05       63.17      7.51 o
  -3  13   7       25.74       21.55      4.29 o
  -2  13   7      295.20      282.55     12.56 o
  -1  13   7      151.12      172.31     16.40 o
   0  13   7      857.22      897.05     17.35 o
   1  13   7       40.46       47.44      7.98 o
   2  13   7      645.17      707.26     18.34 o
   3  13   7      324.87      307.93     14.97 o
   4  13   7     2277.94     2423.17     47.63 o
   5  13   7        8.57        2.57      8.65 o
   6  13   7      315.98      343.89     20.62 o
   7  13   7       19.51       15.08     10.92 o
   8  13   7        8.92        6.26     11.33 o
   9  13   7        0.37       -1.81     15.58 o
  10  13   7        2.58        4.71     16.44 o
 -11  14   7        2.96        0.18     11.63 o
 -10  14   7      127.54      117.69     17.77 o
  -9  14   7       19.69       20.00     10.29 o
  -8  14   7        1.06        6.28      8.93 o
  -7  14   7       48.20       65.65      9.39 o
  -6  14   7      245.79      260.70     11.82 o
  -5  14   7      255.16      247.06     10.70 o
  -4  14   7     1861.30     1836.42     29.06 o
  -3  14   7      199.31      228.39      7.98 o
  -2  14   7     1175.88     1187.82     27.61 o
  -1  14   7      195.04      191.26     12.86 o
   0  14   7     3063.28     3056.19     47.94 o
   1  14   7      219.85      190.43      9.75 o
   2  14   7     1149.61     1269.28     27.26 o
   3  14   7       94.59      111.38     10.39 o
   4  14   7       90.47       87.39     11.99 o
   5  14   7      188.88      206.70     12.83 o
   6  14   7      191.27      239.10     14.66 o
   7  14   7       85.26       97.69     12.69 o
   8  14   7      192.84      193.86     20.05 o
   9  14   7       10.16       32.11     19.95 o
  10  14   7       54.80       52.27     15.78 o
 -11  15   7        3.11        7.32     12.47 o
 -10  15   7       12.41        1.27     11.64 o
  -9  15   7        0.23       -9.55      9.55 o
  -8  15   7       73.20       80.90     10.76 o
  -7  15   7        1.10       11.00      8.10 o
  -6  15   7      217.32      227.75     11.29 o
  -5  15   7       14.00        7.79      6.58 o
  -4  15   7     1180.82     1126.24     20.17 o
  -3  15   7      347.64      354.18     14.53 o
  -2  15   7     6687.10     6511.31    100.15 o
  -1  15   7      115.02      149.90     11.50 o
   0  15   7     3359.49     3382.10     52.72 o
   1  15   7      107.43      107.86      7.33 o
   2  15   7      208.67      197.18     18.46 o
   3  15   7        4.12       10.07      8.15 o
   4  15   7      814.75      801.06     27.71 o
   5  15   7       17.23       27.34      9.24 o
   6  15   7       59.64       41.80     11.65 o
   7  15   7      106.73       96.94     12.79 o
   8  15   7       66.27       90.56     20.80 o
   9  15   7       28.76       29.02     18.18 o
  10  15   7       73.77       84.25     16.83 o
 -10  16   7       99.61       84.81     12.95 o
  -9  16   7       34.29       37.27     11.03 o
  -8  16   7      224.99      183.89     12.83 o
  -7  16   7      232.78      232.07     12.48 o
  -6  16   7      619.84      618.87     20.68 o
  -5  16   7      287.27      314.23     12.40 o
  -4  16   7      816.51      743.81     16.64 o
  -3  16   7      641.29      689.52     14.37 o
  -2  16   7       55.20       70.93      7.95 o
  -1  16   7       45.67       41.77      8.25 o
   0  16   7      369.50      379.19     10.91 o
   1  16   7      476.77      468.27     17.40 o
   2  16   7     2914.30     3071.02     56.77 o
   3  16   7      523.90      533.91     17.54 o
   4  16   7       70.60       68.73      9.51 o
   5  16   7      353.90      381.54     22.34 o
   6  16   7      159.58      182.81     19.87 o
   7  16   7       69.70       72.33     16.78 o
   8  16   7       35.54       17.45     15.91 o
   9  16   7       19.37       25.13     16.53 o
  10  16   7        5.89        3.23     16.97 o
 -10  17   7        6.40       18.18     11.66 o
  -9  17   7        0.07        0.76     10.06 o
  -8  17   7      335.14      329.30     19.49 o
  -7  17   7      110.36      120.55     10.61 o
  -6  17   7      400.34      362.34     13.97 o
  -5  17   7        2.66       -3.50      6.71 o
  -4  17   7      104.36      118.76     11.09 o
  -3  17   7      295.35      281.32     12.05 o
  -2  17   7     2475.88     2419.81     42.11 o
  -1  17   7      148.54      157.91      9.73 o
   0  17   7      228.33      224.00     10.05 o
   1  17   7      181.76      176.48      8.09 o
   2  17   7     1270.64     1264.86     27.73 o
   3  17   7      147.36      157.67      9.61 o
   4  17   7     2249.20     2418.81     71.40 o
   5  17   7       79.81       91.75     11.14 o
   6  17   7      446.58      430.51     43.73 o
   7  17   7       37.08       35.82     15.50 o
   8  17   7       84.88       91.91     18.96 o
   9  17   7       39.03       47.91     15.71 o
  10  17   7        0.82      -15.32     15.32 o
 -10  18   7      192.04      207.25     38.44 o
  -9  18   7       21.80        1.02     10.48 o
  -8  18   7       23.68       36.15     10.37 o
  -7  18   7       79.87       66.18      9.86 o
  -6  18   7      310.72      333.47     14.34 o
  -5  18   7       71.50       76.58      8.28 o
  -4  18   7     1352.27     1361.07     29.04 o
  -3  18   7        2.59       13.52      8.07 o
  -2  18   7      182.34      224.82     11.24 o
  -1  18   7     1191.72     1222.01     25.51 o
   0  18   7      477.78      458.63     15.11 o
   1  18   7      630.89      673.91     18.33 o
   2  18   7      232.97      273.88     11.12 o
   3  18   7       37.73       43.96      7.89 o
   4  18   7       87.89       78.08     10.25 o
   5  18   7       33.11        6.61     12.40 o
   6  18   7      372.62      395.08     23.57 o
   7  18   7       20.65       18.93     13.00 o
   8  18   7       10.87        2.88     14.36 o
   9  18   7       39.34       28.86     15.83 o
 -10  19   7       38.04       45.33     25.94 o
  -9  19   7        0.44        1.29     12.73 o
  -8  19   7       27.10       22.17     12.37 o
  -7  19   7        0.98        0.37      8.57 o
  -6  19   7       10.50        3.27      8.23 o
  -5  19   7       70.39       69.42     10.49 o
  -4  19   7      288.25      296.28     12.73 o
  -3  19   7       33.52       29.19      8.30 o
  -2  19   7     3016.11     2979.00     50.59 o
  -1  19   7      226.53      225.70     11.53 o
   0  19   7     1162.78     1202.16     25.33 o
   1  19   7      233.05      248.30      8.60 o
   2  19   7        0.15       -5.20      5.82 o
   3  19   7       40.59       41.69     13.38 o
   4  19   7      571.13      582.37     64.02 o
   5  19   7      123.19      120.89     13.35 o
   6  19   7        9.23        1.86     11.73 o
   7  19   7       47.94       47.97     13.45 o
   8  19   7      119.71      143.13     17.36 o
   9  19   7       29.65       41.18     15.99 o
  -9  20   7       73.84       72.62     18.85 o
  -8  20   7       27.76       16.72     20.38 o
  -7  20   7       91.58       83.30     13.23 o
  -6  20   7        1.01       -6.90     10.12 o
  -5  20   7        2.93        6.22      9.86 o
  -4  20   7      798.27      801.98     20.63 o
  -3  20   7        0.57        4.72      7.41 o
  -2  20   7       25.20       30.94      8.59 o
  -1  20   7       45.61       41.24      8.09 o
   0  20   7     1801.01     1822.07     30.76 o
   1  20   7      461.60      432.56     15.50 o
   2  20   7      355.92      374.52     14.37 o
   3  20   7      199.06      203.95     11.82 o
   4  20   7      116.17      114.61     10.92 o
   5  20   7      366.00      378.29     19.10 o
   6  20   7      692.60      673.13     25.41 o
   7  20   7       82.50       84.16     15.21 o
   8  20   7        2.05       11.89     14.49 o
   9  20   7        0.93      -13.69     14.33 o
  -9  21   7       82.89       49.53     20.80 o
  -8  21   7      316.76      309.68     41.60 o
  -7  21   7        2.39       -2.97     15.01 o
  -6  21   7      315.84      270.59     33.96 o
  -5  21   7      211.96      271.59     62.41 o
  -4  21   7       37.64       50.05     10.62 o
  -3  21   7      263.65      268.73     15.34 o
  -2  21   7       47.22       66.47      9.21 o
  -1  21   7      173.70      177.13     11.55 o
   0  21   7        2.84        1.43      8.17 o
   1  21   7      188.87      164.24     15.72 o
   2  21   7      489.43      453.19     15.84 o
   3  21   7       13.89        7.31      8.75 o
   4  21   7      754.21      675.52     20.86 o
   5  21   7        5.72       18.58     12.16 o
   6  21   7       81.59       82.11     14.48 o
   7  21   7      264.02      255.16     19.72 o
   8  21   7       27.33       27.60     15.35 o
  -9  22   7        3.91       17.72     17.70 o
  -8  22   7       25.41       37.78     18.01 o
  -7  22   7        1.68      -14.54     25.90 o
  -6  22   7       34.82       43.38     15.90 o
  -5  22   7       80.47      108.83     16.50 o
  -4  22   7      581.95      589.36     21.88 o
  -3  22   7      723.20      726.81     23.18 o
  -2  22   7       86.50       74.21      9.85 o
  -1  22   7      137.32      145.98     11.17 o
   0  22   7      538.06      515.75     19.01 o
   1  22   7      253.36      246.81     16.37 o
   2  22   7      362.53      389.12     18.26 o
   3  22   7       11.01        3.64      8.39 o
   4  22   7       16.22       15.92     10.01 o
   5  22   7        2.44        8.61     12.36 o
   6  22   7      461.66      446.70     29.40 o
   7  22   7        2.39       17.33     13.78 o
   8  22   7       18.74        7.26     19.50 o
  -8  23   7       28.53       21.40     19.53 o
  -7  23   7       42.28       48.40     17.41 o
  -6  23   7       61.11       62.17     16.50 o
  -5  23   7       27.80       32.64     14.97 o
  -4  23   7        3.71       -3.42     10.07 o
  -3  23   7       86.95       82.64     11.84 o
  -2  23   7      844.25      883.12     22.78 o
  -1  23   7      110.03      108.26     11.77 o
   0  23   7      240.22      277.57     13.99 o
   1  23   7      517.78      515.72     26.30 o
   2  23   7       11.00       20.67     12.46 o
   3  23   7       93.29       97.51     10.73 o
   4  23   7       31.38        6.54      9.81 o
   5  23   7       33.77       28.03     11.08 o
   6  23   7       10.84        1.10     13.01 o
   7  23   7      217.32      205.85     18.54 o
   8  23   7       81.01       56.00     16.20 o
  -8  24   7       17.69        7.84     16.44 o
  -7  24   7       55.19      121.88     42.03 o
  -6  24   7       85.58      109.60     32.26 o
  -5  24   7       84.59      105.64     28.87 o
  -4  24   7        1.65       -5.72     10.35 o
  -3  24   7       68.98       85.80     12.41 o
  -2  24   7      115.53       78.63     11.88 o
  -1  24   7        0.46       -8.89     11.02 o
   0  24   7      440.46      465.92     38.97 o
   1  24   7      156.27      127.01     14.28 o
   2  24   7      258.37      238.23     26.13 o
   3  24   7      174.50      167.30     16.07 o
   4  24   7       11.24        7.94     10.25 o
   5  24   7      458.81      443.00     19.36 o
   6  24   7      122.13      135.25     15.44 o
   7  24   7        6.58      -13.12     13.88 o
  -7  25   7        0.47       -3.58     16.18 o
  -6  25   7      321.85      350.42     27.59 o
  -5  25   7      436.16      451.59     65.38 o
  -4  25   7      161.11      163.80     18.61 o
  -3  25   7      148.98      155.44     14.16 o
  -2  25   7       40.76       41.36     11.34 o
  -1  25   7        6.20        8.07      9.46 o
   0  25   7        0.06       -0.12     12.98 o
   1  25   7       63.38       54.91     13.40 o
   2  25   7      231.77      211.45     17.40 o
   3  25   7      262.93      258.30     18.68 o
   4  25   7      362.51      368.45     29.65 o
   5  25   7        9.16       13.36     11.41 o
   6  25   7       29.87        4.46     11.79 o
   7  25   7        7.16        8.36     14.07 o
  -7  26   7       39.74       45.66     17.70 o
  -6  26   7       65.68       67.93     17.70 o
  -5  26   7       42.36       97.62     17.10 o
  -4  26   7       32.67       42.45     15.61 o
  -3  26   7      275.11      300.18     17.81 o
  -2  26   7        5.28       -3.96     10.78 o
  -1  26   7      359.70      379.07     16.32 o
   0  26   7       47.10       58.77     13.52 o
   1  26   7       95.84      101.40     14.60 o
   2  26   7       78.48       60.38     14.97 o
   3  26   7       20.18       12.65     13.57 o
   4  26   7      237.09      256.06     19.62 o
   5  26   7       88.61       86.45     14.71 o
   6  26   7        1.94       11.50     11.88 o
  -6  27   7       15.33       27.93     26.32 o
  -5  27   7       34.52       41.18     16.21 o
  -4  27   7       99.19       83.30     19.10 o
  -3  27   7       44.51       44.71     12.67 o
  -2  27   7       14.77       15.84     11.34 o
  -1  27   7      214.18      208.25     20.31 o
   0  27   7       62.62       38.15     13.71 o
   1  27   7      126.89      125.17     15.55 o
   2  27   7        4.64       32.07     13.94 o
   3  27   7      218.20      238.45     29.79 o
   4  27   7       33.06        3.35     14.99 o
   5  27   7        1.91        1.41     14.47 o
  -5  28   7      117.84      115.10     18.90 o
  -4  28   7       10.56       45.43     16.21 o
  -3  28   7       17.02        9.02     12.37 o
  -2  28   7       15.14       26.44     12.54 o
  -1  28   7      128.98      157.19     19.10 o
   0  28   7       76.63       73.80     13.80 o
   1  28   7        1.51      -12.58     12.58 o
   2  28   7       46.24       55.44     14.99 o
   3  28   7      129.09      132.40     17.25 o
   4  28   7       19.69       14.23     14.83 o
   5  28   7      100.77       65.62     19.07 o
  -4  29   7        1.25       15.71     15.61 o
  -3  29   7       31.85       30.30     15.95 o
  -2  29   7       44.97       54.70     17.04 o
  -1  29   7       38.15       32.68     16.50 o
   0  29   7       16.28       10.86     35.66 o
   1  29   7       41.91       39.31     14.66 o
   2  29   7      320.82      323.36     20.84 o
   3  29   7      141.45      127.72     16.74 o
   4  29   7       12.44       11.91     14.77 o
  -3  30   7      189.04      191.48     20.39 o
  -2  30   7        4.40       -9.56     15.30 o
  -1  30   7      190.54      188.63     21.16 o
   0  30   7       46.30       42.86     21.65 o
   1  30   7      177.28      198.53     17.48 o
   2  30   7        2.93        5.90     13.92 o
   3  30   7       24.43       46.10     15.21 o
  -1  31   7        5.71        1.11     16.44 o
   0  31   7        7.61       -6.61     17.04 o
   1  31   7      200.23      230.33     23.21 o
 -12   0   8       65.69       44.15     24.62 o
 -10   0   8        8.82       34.81     19.53 o
  -8   0   8      486.49      507.93     15.69 o
  -6   0   8     5216.66     5234.30     79.91 o
  -4   0   8      141.14      147.57      8.50 o
  -2   0   8        2.79       -3.06      9.13 o
   0   0   8      821.34      993.47     20.87 o
   2   0   8      172.02      154.47     11.04 o
   4   0   8     6267.44     6570.05    138.07 o
   6   0   8       22.43       27.17     15.28 o
   8   0   8      280.36      288.34     30.14 o
  10   0   8       60.79      123.11     25.47 o
 -12   1   8       45.43       45.85     17.41 o
 -11   1   8       42.03       60.71     16.21 o
 -10   1   8      562.99      578.98     22.71 o
  -9   1   8       70.43       72.18     11.43 o
  -8   1   8      215.55      209.26      8.77 o
  -7   1   8      322.26      337.49      9.18 o
  -6   1   8      141.24      150.94      7.29 o
  -5   1   8      110.65      120.36      5.58 o
  -4   1   8     6763.06     6771.25     82.20 o
  -3   1   8      828.02      748.88     12.43 o
  -2   1   8     2154.80     2097.34     27.36 o
  -1   1   8     2555.42     2647.42     33.55 o
   0   1   8      419.16      341.18      7.73 o
   1   1   8     3812.16     3760.69     46.62 o
   2   1   8     4875.04     4783.52     64.25 o
   3   1   8       20.87       30.28      5.40 o
   4   1   8        5.17        6.50      5.24 o
   5   1   8      158.94      158.78      9.31 o
   6   1   8       57.53       58.33     11.96 o
   7   1   8       25.65       33.02      8.21 o
   8   1   8       29.46       41.49      9.22 o
   9   1   8        7.19        5.86     14.70 o
  10   1   8        1.26      -11.93     15.90 o
  11   1   8       39.59       22.50     18.01 o
 -12   2   8      409.83      368.49     26.11 o
 -11   2   8        3.39       17.60     12.09 o
 -10   2   8       47.06       50.74     12.24 o
  -9   2   8       37.87       45.96      9.44 o
  -8   2   8       75.70       85.78      7.30 o
  -7   2   8       35.01       39.27      5.33 o
  -6   2   8     1003.57     1030.05     18.15 o
  -5   2   8      256.60      240.45      7.17 o
  -4   2   8       22.01       20.20      4.10 o
  -3   2   8        1.31        0.83      3.92 o
  -2   2   8     9894.08     9543.46    113.51 o
  -1   2   8      294.04      299.18      7.09 o
   0   2   8     5609.54     5257.31     63.77 o
   1   2   8      386.57      446.86      8.91 o
   2   2   8     1969.70     1978.98     28.78 o
   3   2   8       39.98       49.54      5.72 o
   4   2   8      151.65      166.39      7.69 o
   5   2   8       25.21       16.82      7.48 o
   6   2   8      121.45      131.40     13.77 o
   7   2   8      191.50      193.45     11.80 o
   8   2   8        1.49       -9.82      9.82 o
   9   2   8      118.30      114.55     14.19 o
  10   2   8      130.36      136.20     20.11 o
  11   2   8        2.14       11.01     17.10 o
 -12   3   8        8.16       10.50     16.50 o
 -11   3   8       14.01       20.61     12.73 o
 -10   3   8      454.98      427.09     19.91 o
  -9   3   8      143.81      168.85     11.78 o
  -8   3   8      447.45      462.57     12.21 o
  -7   3   8      103.24      113.35      7.04 o
  -6   3   8      365.90      370.22     10.85 o
  -5   3   8      253.13      242.41     11.71 o
  -4   3   8     2929.10     2844.71     34.18 o
  -3   3   8      991.70      986.27     15.17 o
  -2   3   8      117.40      113.20     10.36 o
  -1   3   8     1849.10     2025.89     28.81 o
   0   3   8      833.28      736.03     16.50 o
   1   3   8     1038.91     1032.94     15.22 o
   2   3   8     1550.11     1564.62     23.60 o
   3   3   8      730.18      754.64     27.70 o
   4   3   8       80.19       75.57      6.26 o
   5   3   8     4923.84     4995.46     75.53 o
   6   3   8       88.19       83.27     12.01 o
   7   3   8      106.22       93.01      9.31 o
   8   3   8       89.65       89.35     12.33 o
   9   3   8       64.55       59.30     12.82 o
  10   3   8       28.52       47.05     26.75 o
  11   3   8       34.60       44.76     19.95 o
 -12   4   8       17.32       13.80     16.50 o
 -11   4   8        8.48        3.67     12.39 o
 -10   4   8       25.87       42.53     10.39 o
  -9   4   8        4.22       -4.18      8.36 o
  -8   4   8     1239.29     1276.60     21.23 o
  -7   4   8       17.29       14.21      5.74 o
  -6   4   8     2520.53     2500.22     40.44 o
  -5   4   8      386.34      373.42      8.79 o
  -4   4   8     1136.43     1126.35     15.96 o
  -3   4   8      164.43      168.42      5.88 o
  -2   4   8      413.94      378.79     10.49 o
  -1   4   8      106.14      104.82      5.78 o
   0   4   8      784.10      718.63     12.56 o
   1   4   8      468.94      478.95     11.98 o
   2   4   8     1899.05     1917.84     31.40 o
   3   4   8     1028.32      990.45     20.71 o
   4   4   8     1976.26     1986.53     33.08 o
   5   4   8       36.07       49.85      7.61 o
   6   4   8      406.04      413.44     20.71 o
   7   4   8      159.46      142.69     12.38 o
   8   4   8       21.62       16.32     10.90 o
   9   4   8       16.95       24.43     12.04 o
  10   4   8        2.12        8.65     16.50 o
  11   4   8        0.52      -14.86     17.41 o
 -12   5   8       50.72       57.33     14.54 o
 -11   5   8      124.12      144.43     15.67 o
 -10   5   8      256.59      240.33     14.08 o
  -9   5   8      141.26      148.13     11.50 o
  -8   5   8      408.68      409.85     11.83 o
  -7   5   8        2.04        2.05      5.61 o
  -6   5   8      208.39      202.09      7.94 o
  -5   5   8       36.43       35.10      5.19 o
  -4   5   8     4891.44     4818.36     65.83 o
  -3   5   8     4450.03     4391.07     60.06 o
  -2   5   8      465.08      435.71     10.96 o
  -1   5   8     3662.78     3597.33     54.85 o
   0   5   8       34.47       38.05      4.74 o
   1   5   8     2397.53     2395.32     33.66 o
   2   5   8     2817.59     2860.27     44.35 o
   3   5   8       21.82       27.51      6.16 o
   4   5   8       45.66       47.04      7.57 o
   5   5   8      631.95      658.35     17.74 o
   6   5   8       35.83       20.22     21.65 o
   7   5   8       36.27       39.91     10.29 o
   8   5   8       92.06       99.31     12.37 o
   9   5   8        2.90       -8.74     11.47 o
  10   5   8       56.18       65.03     13.85 o
  11   5   8       42.02       39.82     18.30 o
 -12   6   8       96.60      116.02     16.34 o
 -11   6   8       20.41       24.64     16.41 o
 -10   6   8      151.10      172.26     12.82 o
  -9   6   8       17.94       21.01      9.52 o
  -8   6   8      532.41      499.31     13.09 o
  -7   6   8        4.15        3.95      5.79 o
  -6   6   8       61.92       68.13      6.16 o
  -5   6   8       60.49       63.79      6.09 o
  -4   6   8      432.65      462.37     11.64 o
  -3   6   8     1348.84     1423.24     22.66 o
  -2   6   8     4467.42     4159.11     56.71 o
  -1   6   8       59.61       54.60      5.10 o
   0   6   8     7135.05     7202.04    106.02 o
   1   6   8     1018.47     1033.81     26.10 o
   2   6   8       28.96       18.59      4.49 o
   3   6   8     2762.32     2757.03     50.48 o
   4   6   8      409.79      389.55     17.89 o
   5   6   8      215.24      224.81     17.97 o
   6   6   8       53.46       54.11     11.96 o
   7   6   8       30.18       24.23     10.45 o
   8   6   8      150.68      137.72     13.71 o
   9   6   8       33.85       30.41     17.85 o
  10   6   8       67.47       59.03     14.01 o
  11   6   8        3.71        5.66     17.98 o
 -12   7   8        0.07        3.47     16.39 o
 -11   7   8        0.20        2.00     10.70 o
 -10   7   8      223.06      211.83     13.77 o
  -9   7   8      109.94      109.40     11.03 o
  -8   7   8      325.03      309.29     12.06 o
  -7   7   8      909.95      898.13     19.84 o
  -6   7   8        1.79       -2.57      5.57 o
  -5   7   8      583.52      589.07     13.52 o
  -4   7   8       98.78       99.24      6.35 o
  -3   7   8       50.67       67.66      8.63 o
  -2   7   8     2260.80     2163.90     31.61 o
  -1   7   8     2343.50     2263.63     36.24 o
   0   7   8     3276.86     3272.21     50.59 o
   1   7   8       53.20       44.39      5.10 o
   2   7   8       51.70       39.72      8.63 o
   3   7   8     2844.62     2837.76     51.95 o
   4   7   8      313.49      297.98     15.23 o
   5   7   8     1044.66     1036.10     24.17 o
   6   7   8      455.99      423.83     16.98 o
   7   7   8      237.96      244.32     15.20 o
   8   7   8       34.03       43.12     11.56 o
   9   7   8       52.89       48.82     12.87 o
  10   7   8       12.55       34.46     13.71 o
  11   7   8        6.90      -16.81     16.81 o
 -12   8   8        0.16       12.35     13.71 o
 -11   8   8       37.40       21.97     11.37 o
 -10   8   8       47.87       34.11     10.41 o
  -9   8   8       22.09       31.52     14.95 o
  -8   8   8     1661.21     1604.56     28.01 o
  -7   8   8        1.54        7.56      8.46 o
  -6   8   8     1937.97     1893.49     30.03 o
  -5   8   8      767.30      798.85     16.02 o
  -4   8   8      460.94      433.20     11.99 o
  -3   8   8     1418.22     1313.63     21.57 o
  -2   8   8      901.78      906.91     16.12 o
  -1   8   8      447.75      428.66     11.11 o
   0   8   8      610.49      610.53     13.85 o
   1   8   8     2352.26     2531.16     40.39 o
   2   8   8      850.30      821.85     16.93 o
   3   8   8     3530.11     3464.63     76.53 o
   4   8   8      335.49      340.61     31.42 o
   5   8   8       12.45       13.31     20.38 o
   6   8   8     1091.42     1009.39     26.43 o
   7   8   8      619.98      640.51     29.69 o
   8   8   8        1.28       -3.79     11.06 o
   9   8   8       83.42       84.83     14.03 o
  10   8   8        6.89       10.40     13.22 o
  11   8   8        0.52      -15.88     15.88 o
 -11   9   8       49.17       51.11     12.28 o
 -10   9   8       69.37       82.81     12.51 o
  -9   9   8      140.68      185.54     12.76 o
  -8   9   8      112.39      125.71      9.47 o
  -7   9   8        1.65       -3.46      6.96 o
  -6   9   8      743.71      652.45     16.87 o
  -5   9   8       19.54       14.28      5.57 o
  -4   9   8      204.46      202.16      8.08 o
  -3   9   8     1059.08     1074.97     18.71 o
  -2   9   8      619.66      638.02     14.56 o
  -1   9   8     2469.48     2470.62     35.40 o
   0   9   8      859.27      888.43     19.49 o
   1   9   8     7676.90     7618.36    112.59 o
   2   9   8      167.16      169.14     21.77 o
   3   9   8        3.07       19.29      8.15 o
   4   9   8       31.07       49.32      9.38 o
   5   9   8       25.38       16.63     10.15 o
   6   9   8       85.18      107.67     13.97 o
   7   9   8       31.37       30.59     11.06 o
   8   9   8      162.53      158.85     18.63 o
   9   9   8       21.14       27.65     12.56 o
  10   9   8        0.22       -3.86     12.90 o
  11   9   8       12.37       -3.81     17.10 o
 -11  10   8       42.54       32.87     12.07 o
 -10  10   8       40.90       32.96     11.14 o
  -9  10   8      307.61      294.31     14.73 o
  -8  10   8       22.35       26.52      8.02 o
  -7  10   8       10.99       17.54      7.83 o
  -6  10   8       12.00       11.81      6.99 o
  -5  10   8      578.04      615.31     21.69 o
  -4  10   8      199.33      183.73     12.34 o
  -3  10   8      934.43      954.22     17.42 o
  -2  10   8     2266.65     2260.35     33.16 o
  -1  10   8       30.89       35.36      4.46 o
   0  10   8     2609.08     2665.90     42.37 o
   1  10   8    11611.11    11694.97    196.72 o
   2  10   8       88.02      103.66      7.79 o
   3  10   8     1532.51     1591.11     39.29 o
   4  10   8       72.76       80.64     13.16 o
   5  10   8       26.31       25.57     10.49 o
   6  10   8       12.57       11.38      9.24 o
   7  10   8      285.69      294.70     16.31 o
   8  10   8       18.48       10.84     11.10 o
   9  10   8      133.22      130.62     15.03 o
  10  10   8       57.75       50.17     15.23 o
  11  10   8        0.15        4.71     42.03 o
 -11  11   8        2.25       12.36     11.38 o
 -10  11   8       90.64       84.95     12.09 o
  -9  11   8      369.50      350.89     24.33 o
  -8  11   8       92.14       95.31     10.19 o
  -7  11   8      351.94      344.16     13.55 o
  -6  11   8      424.28      369.80     13.97 o
  -5  11   8     1479.40     1455.18     27.32 o
  -4  11   8       55.33       40.06      6.06 o
  -3  11   8        8.69        5.25      7.72 o
  -2  11   8      620.14      592.26     13.72 o
  -1  11   8     1151.76     1199.37     21.76 o
   0  11   8     1363.07     1378.30     27.55 o
   1  11   8      165.44      181.03     16.45 o
   2  11   8       39.67       30.95      6.69 o
   3  11   8      286.94      350.83     15.83 o
   4  11   8      111.40       97.26     10.61 o
   5  11   8     1802.85     1902.07     52.22 o
   6  11   8        0.63        4.09      9.42 o
   7  11   8      401.52      404.33     18.62 o
   8  11   8        1.01       -8.53     11.39 o
   9  11   8       11.62       -6.86     12.20 o
  10  11   8        1.61       -3.88     16.78 o
  11  11   8       40.58       -1.87     28.02 o
 -11  12   8       14.65       10.33     12.00 o
 -10  12   8        3.38       22.78     11.28 o
  -9  12   8       77.88       56.62     10.60 o
  -8  12   8      273.09      291.26     14.05 o
  -7  12   8       21.29       24.82      8.41 o
  -6  12   8      772.39      790.84     19.61 o
  -5  12   8      684.47      696.70     17.27 o
  -4  12   8       71.67       94.30      6.49 o
  -3  12   8     1530.79     1547.56     27.60 o
  -2  12   8       13.89       13.47      4.66 o
  -1  12   8      163.44      162.88      8.42 o
   0  12   8        1.23        9.76      4.85 o
   1  12   8     4013.99     4025.39     71.50 o
   2  12   8      298.42      292.17     12.11 o
   3  12   8      791.75      813.85     25.47 o
   4  12   8     1289.50     1328.84     35.96 o
   5  12   8      163.59      164.40     12.18 o
   6  12   8      554.84      573.67     20.75 o
   7  12   8      323.12      344.96     19.96 o
   8  12   8       45.75       41.04     12.26 o
   9  12   8       88.12       95.00     14.37 o
  10  12   8        3.46       12.54     17.10 o
 -11  13   8       76.43       87.44     14.46 o
 -10  13   8        6.27        4.70     16.30 o
  -9  13   8        0.93        2.39     10.12 o
  -8  13   8      201.02      210.75     12.96 o
  -7  13   8       95.45       94.58      9.80 o
  -6  13   8       19.18       13.36      7.55 o
  -5  13   8        7.50        1.62      6.38 o
  -4  13   8      778.26      716.71     14.98 o
  -3  13   8     1011.24     1056.95     21.65 o
  -2  13   8       79.40       74.47      5.41 o
  -1  13   8     6114.98     6124.94     91.82 o
   0  13   8       51.84       44.93      5.02 o
   1  13   8     2597.46     2584.25     47.90 o
   2  13   8      292.41      287.48     11.98 o
   3  13   8      180.68      177.22     12.04 o
   4  13   8       74.97       81.95     11.00 o
   5  13   8      239.16      282.49     14.22 o
   6  13   8       18.38       16.03     11.58 o
   7  13   8       23.37       31.88     11.21 o
   8  13   8       77.05       84.68     13.85 o
   9  13   8      107.43       90.63     18.58 o
  10  13   8       24.84       39.48     18.61 o
 -11  14   8       81.24      104.35     23.65 o
 -10  14   8       37.98       29.98     11.72 o
  -9  14   8      191.42      194.19     13.79 o
  -8  14   8      101.31      110.12     11.17 o
  -7  14   8       82.44      101.85     10.09 o
  -6  14   8       70.26       83.94      9.68 o
  -5  14   8      219.19      206.42     10.29 o
  -4  14   8      438.68      404.06     11.35 o
  -3  14   8     1556.21     1566.12     25.38 o
  -2  14   8      452.91      429.09     11.59 o
  -1  14   8       98.55      101.29     21.67 o
   0  14   8       59.55       56.90      6.62 o
   1  14   8     1013.35     1076.51     32.05 o
   2  14   8        7.34       16.13      6.55 o
   3  14   8     2363.56     2475.66     63.26 o
   4  14   8        5.76        2.68      9.55 o
   5  14   8       12.13       21.68      9.36 o
   6  14   8       96.05       81.02     11.55 o
   7  14   8      194.13      193.89     15.15 o
   8  14   8        1.07        8.58     21.03 o
   9  14   8       17.58       15.43     16.68 o
  10  14   8       11.18        4.73     17.98 o
 -10  15   8        1.01        7.22     11.15 o
  -9  15   8       65.53       67.36     11.51 o
  -8  15   8       13.30       16.94      9.37 o
  -7  15   8      925.04      903.65     22.42 o
  -6  15   8       51.66       53.21      8.56 o
  -5  15   8      703.88      720.69     17.95 o
  -4  15   8      424.24      414.86     11.87 o
  -3  15   8       38.94       38.90      4.96 o
  -2  15   8      113.92      129.06     10.61 o
  -1  15   8     2042.26     2123.59     68.66 o
   0  15   8      148.76      154.81     13.81 o
   1  15   8       16.12       11.85     10.62 o
   2  15   8     1538.45     1492.52     39.19 o
   3  15   8     3398.19     3512.52     65.12 o
   4  15   8      269.40      251.37     13.40 o
   5  15   8      911.07      994.67     26.98 o
   6  15   8        9.04       15.65     10.45 o
   7  15   8      292.30      325.78     30.36 o
   8  15   8        5.38        1.39     14.97 o
   9  15   8       70.56       64.99     18.58 o
  10  15   8       32.07       47.32     16.27 o
 -10  16   8       34.50       38.14     11.86 o
  -9  16   8       41.57       36.93     11.27 o
  -8  16   8        5.95       10.18      9.54 o
  -7  16   8       34.65       36.92     13.11 o
  -6  16   8        2.73        5.28      7.74 o
  -5  16   8      185.46      197.19     12.56 o
  -4  16   8       12.30       22.28      5.61 o
  -3  16   8     2350.98     2364.74     41.80 o
  -2  16   8       77.68      114.23     18.27 o
  -1  16   8       84.91       89.80     10.96 o
   0  16   8     1550.08     1530.99     27.21 o
   1  16   8      113.48      133.11     14.56 o
   2  16   8      259.98      292.06     12.40 o
   3  16   8      935.99      943.26     54.45 o
   4  16   8      470.89      476.37     18.47 o
   5  16   8       49.98       47.37     10.92 o
   6  16   8        0.90       -9.04     10.02 o
   7  16   8      169.90      184.33     19.18 o
   8  16   8      122.94      137.98     19.70 o
   9  16   8        1.82      -10.29     14.06 o
  10  16   8       12.04       17.09     15.85 o
 -10  17   8       16.19       26.91     11.60 o
  -9  17   8        0.58       -7.18     10.41 o
  -8  17   8       74.44       83.35     16.59 o
  -7  17   8       75.18       69.50     10.87 o
  -6  17   8        3.75       10.71      8.10 o
  -5  17   8       50.09       57.46      8.01 o
  -4  17   8       99.02       89.80      9.04 o
  -3  17   8      685.79      700.49     19.10 o
  -2  17   8      325.57      301.49     13.85 o
  -1  17   8     3439.70     3420.72     64.87 o
   0  17   8       10.73       -3.14      7.65 o
   1  17   8      641.27      662.11     23.25 o
   2  17   8      168.10      155.30     15.83 o
   3  17   8      168.94      181.63     10.54 o
   4  17   8       40.70       42.99      9.84 o
   5  17   8     1194.38     1207.99     57.89 o
   6  17   8       25.00       -0.27     17.41 o
   7  17   8       11.83        8.36     15.47 o
   8  17   8       39.80       47.27     23.77 o
   9  17   8      121.68      116.44     17.43 o
 -10  18   8        0.85      -12.73     18.81 o
  -9  18   8      159.83      155.06     13.55 o
  -8  18   8       70.67       89.70     11.31 o
  -7  18   8       51.14       38.44     10.47 o
  -6  18   8      313.58      316.67     15.32 o
  -5  18   8      256.39      223.97     14.59 o
  -4  18   8      461.11      488.82     20.96 o
  -3  18   8     1157.73     1163.51     27.08 o
  -2  18   8      188.41      177.62     13.73 o
  -1  18   8      133.28      119.00      9.85 o
   0  18   8       67.70       72.45     13.34 o
   1  18   8     1195.54     1247.50     27.46 o
   2  18   8      397.11      391.61     14.84 o
   3  18   8      440.19      454.96     15.23 o
   4  18   8       57.83       82.09     15.55 o
   5  18   8        7.39       15.50     12.86 o
   6  18   8       30.70        6.60     13.26 o
   7  18   8      101.47       86.17     18.13 o
   8  18   8       13.78       35.05     14.83 o
   9  18   8        1.33       13.43     15.21 o
  -9  19   8       90.55       89.77     14.86 o
  -8  19   8        4.75       -6.35      9.88 o
  -7  19   8      205.56      214.82     21.81 o
  -6  19   8      148.41      157.11     14.06 o
  -5  19   8      984.41     1003.78     28.22 o
  -4  19   8      110.58      117.39     10.54 o
  -3  19   8       33.39       39.07      8.66 o
  -2  19   8      406.25      370.68     14.39 o
  -1  19   8       25.17       16.86      7.90 o
   0  19   8      166.07      149.24     10.43 o
   1  19   8      162.33      163.63     15.23 o
   2  19   8        0.46       -1.38      6.98 o
   3  19   8      711.30      725.77     19.42 o
   4  19   8       18.07       24.51     14.18 o
   5  19   8      921.17      892.37     32.99 o
   6  19   8        4.65      -10.58     15.71 o
   7  19   8        2.08       -4.54     13.29 o
   8  19   8       26.07       10.02     14.80 o
   9  19   8        0.12      -15.08     15.08 o
  -9  20   8       45.59       53.77     19.18 o
  -8  20   8        6.78        7.90     32.26 o
  -7  20   8        0.42        0.85     15.61 o
  -6  20   8        3.39       13.55     11.60 o
  -5  20   8      618.85      661.68     33.08 o
  -4  20   8       25.49       25.13      8.71 o
  -3  20   8      780.58      803.75     39.71 o
  -2  20   8      372.32      392.01     15.24 o
  -1  20   8        8.99       11.90      8.14 o
   0  20   8      255.63      259.41     12.64 o
   1  20   8      597.23      630.21     29.54 o
   2  20   8       26.48       31.22      8.82 o
   3  20   8      349.69      358.08     18.63 o
   4  20   8       82.89       86.14     10.88 o
   5  20   8      142.55      144.15     14.52 o
   6  20   8       54.41       37.04     13.09 o
   7  20   8      373.85      326.20     20.92 o
   8  20   8       43.96       62.75     16.07 o
  -9  21   8        1.10      -16.50     16.50 o
  -8  21   8       25.84       26.90     16.78 o
  -7  21   8       50.42       50.63     16.78 o
  -6  21   8        0.34        5.47     14.02 o
  -5  21   8       99.15       71.36     15.90 o
  -4  21   8      374.56      385.57     15.33 o
  -3  21   8      103.24      120.26     10.55 o
  -2  21   8       62.76       47.49      9.18 o
  -1  21   8     1336.79     1311.59     27.91 o
   0  21   8        2.78        2.26      8.44 o
   1  21   8      356.67      315.20     17.89 o
   2  21   8      292.92      267.25     17.26 o
   3  21   8       13.42       18.15     10.05 o
   4  21   8        9.29        5.90      9.52 o
   5  21   8      265.26      256.78     18.00 o
   6  21   8        6.88       -2.89     13.07 o
   7  21   8      165.80      177.57     17.73 o
   8  21   8        0.23       -6.21     14.09 o
  -8  22   8       41.15        7.64     17.41 o
  -7  22   8       20.91       17.55     28.44 o
  -6  22   8      489.76      464.10     69.20 o
  -5  22   8        1.17        9.19     13.77 o
  -4  22   8       86.20       99.25     15.39 o
  -3  22   8      166.23      149.62     13.71 o
  -2  22   8      266.24      276.38     13.88 o
  -1  22   8        1.01       -7.70      8.84 o
   0  22   8       81.53       80.41     11.57 o
   1  22   8      528.00      548.37     23.04 o
   2  22   8        1.92       -2.54     12.04 o
   3  22   8      224.14      225.96     15.32 o
   4  22   8       88.83      103.49     11.98 o
   5  22   8      111.64      119.07     12.78 o
   6  22   8        6.33        6.67     13.47 o
   7  22   8      131.37       93.11     16.46 o
   8  22   8       24.40       12.88     22.05 o
  -8  23   8        7.09        5.00     16.18 o
  -7  23   8      392.27      370.87     26.11 o
  -6  23   8       30.55       66.41     24.62 o
  -5  23   8      608.00      593.89     44.58 o
  -4  23   8     1102.27     1086.44     37.52 o
  -3  23   8        1.04       -7.83     10.41 o
  -2  23   8      191.53      204.54     12.90 o
  -1  23   8       39.51       38.67     11.52 o
   0  23   8        0.27       -5.58      8.98 o
   1  23   8       61.39       63.54     14.78 o
   2  23   8      250.38      260.24     18.38 o
   3  23   8      160.47      129.26     15.83 o
   4  23   8        5.66        9.73     12.49 o
   5  23   8      159.33      161.24     14.04 o
   6  23   8       55.18       50.87     12.58 o
   7  23   8       12.77       22.94     14.98 o
  -7  24   8        7.19        4.42     16.50 o
  -6  24   8       18.78       -3.82     15.61 o
  -5  24   8      116.07      153.15     19.21 o
  -4  24   8       40.62       52.22     15.61 o
  -3  24   8      112.97       97.19     13.07 o
  -2  24   8      269.37      249.67     16.47 o
  -1  24   8       45.23       45.82     10.21 o
   0  24   8      320.36      312.96     18.87 o
   1  24   8      123.86      101.69     14.67 o
   2  24   8       52.79       39.15     16.43 o
   3  24   8      125.88       95.11     15.63 o
   4  24   8       12.30        5.23     11.03 o
   5  24   8      233.40      248.73     15.90 o
   6  24   8       29.21       25.87     12.00 o
   7  24   8      154.69      126.37     17.73 o
  -7  25   8       44.96       63.68     18.61 o
  -6  25   8       12.02       18.20     16.50 o
  -5  25   8        9.86       18.31     19.53 o
  -4  25   8      182.95      182.20     19.81 o
  -3  25   8        6.35       -0.69     11.25 o
  -2  25   8       10.13        1.41     11.19 o
  -1  25   8      576.79      613.14     25.77 o
   0  25   8        2.87        5.84     12.41 o
   1  25   8      141.02      144.07     15.78 o
   2  25   8      120.37      109.23     15.63 o
   3  25   8       28.52       38.95     14.59 o
   4  25   8        2.10        6.95     14.94 o
   5  25   8        0.75       -1.17     11.51 o
   6  25   8       11.02       12.02     12.01 o
  -6  26   8      356.53      313.38     24.27 o
  -5  26   8        5.65       -7.76     15.58 o
  -4  26   8       67.02       37.36     15.61 o
  -3  26   8       60.23       44.21     12.56 o
  -2  26   8      238.97      241.09     16.80 o
  -1  26   8       17.02       20.76     12.41 o
   0  26   8       60.69       58.13     13.80 o
   1  26   8       39.68       57.81     14.28 o
   2  26   8        1.47        4.43     13.57 o
   3  26   8       24.67       14.76     14.64 o
   4  26   8      288.26      313.57     21.43 o
   5  26   8        1.01       -2.91     14.60 o
   6  26   8        4.16        9.96     12.00 o
  -6  27   8        8.26       20.38     24.62 o
  -5  27   8       77.73       75.49     17.70 o
  -4  27   8      143.63      160.14     19.81 o
  -3  27   8       54.63       66.65     17.11 o
  -2  27   8       74.72       56.36     13.18 o
  -1  27   8       17.44       16.98     15.83 o
   0  27   8        8.56        7.35     13.29 o
   1  27   8        1.41       -7.84     14.16 o
   2  27   8       54.00       32.43     14.72 o
   3  27   8      313.57      314.58     33.92 o
   4  27   8        0.19      -13.43     14.62 o
   5  27   8       33.12       24.85     17.07 o
  -5  28   8       76.63      107.01     18.61 o
  -4  28   8       66.98       71.03     17.38 o
  -3  28   8       81.65       95.79     14.54 o
  -2  28   8      524.62      523.65     22.67 o
  -1  28   8       77.79       75.89     17.98 o
   0  28   8      215.59      195.35     17.43 o
   1  28   8       12.96        2.14     13.57 o
   2  28   8        0.36        8.75     14.62 o
   3  28   8        1.68       -5.21     14.59 o
   4  28   8       36.16       -1.41     14.77 o
  -4  29   8       35.46       33.96     23.77 o
  -3  29   8       53.00       73.57     17.04 o
  -2  29   8       20.10       33.07     16.78 o
  -1  29   8       13.40       21.51     16.18 o
   0  29   8       96.35      106.94     24.20 o
   1  29   8        1.36       -7.87     13.96 o
   2  29   8      159.95      165.14     18.32 o
   3  29   8        0.07        2.87     14.97 o
  -2  30   8      133.57      165.13     20.71 o
  -1  30   8       29.09       53.38     18.68 o
   0  30   8       61.37       69.66     18.85 o
   1  30   8      122.78      114.58     16.44 o
   2  30   8       26.20       16.41     15.35 o
 -11   0   9      241.80      253.02     31.42 o
  -9   0   9        8.61        5.09     17.83 o
  -7   0   9      355.18      363.04     15.13 o
  -5   0   9     2010.01     1961.25     39.01 o
  -3   0   9      214.47      205.63      9.73 o
  -1   0   9    15121.27    15107.85    252.12 o
   1   0   9     3120.31     3124.76     56.05 o
   3   0   9      406.23      379.19     19.95 o
   5   0   9        4.11        2.76      7.84 o
   7   0   9      290.56      293.52     24.20 o
   9   0   9      143.74      193.59     28.87 o
  11   0   9       54.83       67.93     27.17 o
 -12   1   9       13.00       38.07     17.10 o
 -11   1   9       12.68      -11.99     14.70 o
 -10   1   9        8.28       -4.72     13.50 o
  -9   1   9      100.62      109.45     14.97 o
  -8   1   9       35.83       29.60      8.27 o
  -7   1   9      404.20      413.67     23.03 o
  -6   1   9     1550.92     1529.79     22.85 o
  -5   1   9     3698.11     3787.10     48.33 o
  -4   1   9      206.08      199.54      7.06 o
  -3   1   9     3229.95     3415.31     43.25 o
  -2   1   9     3000.36     2984.87     37.93 o
  -1   1   9      213.50      192.78      6.11 o
   0   1   9       19.10       34.38      3.98 o
   1   1   9      423.96      416.04      9.81 o
   2   1   9      390.04      365.14      8.95 o
   3   1   9     3747.26     3902.77     60.28 o
   4   1   9       16.64       21.73      5.90 o
   5   1   9      136.50      146.97     12.38 o
   6   1   9      387.75      373.74     47.55 o
   7   1   9       52.27       33.98     10.23 o
   8   1   9       57.59       63.17     10.24 o
   9   1   9      399.65      405.85     25.90 o
  10   1   9        1.27       -3.27     20.38 o
  11   1   9       11.01        8.49     18.01 o
 -12   2   9        0.39       -1.14     15.90 o
 -11   2   9       24.27       24.36     14.70 o
 -10   2   9        7.75        3.41     11.43 o
  -9   2   9        0.99       -9.73      9.73 o
  -8   2   9       23.72       23.61      6.66 o
  -7   2   9     2302.37     2412.75     33.72 o
  -6   2   9      103.41      110.27      7.00 o
  -5   2   9     6019.96     6126.81     75.32 o
  -4   2   9       39.74       41.76      5.09 o
  -3   2   9      662.05      647.72     16.71 o
  -2   2   9        5.45       15.31      3.78 o
  -1   2   9       86.23       95.05      8.85 o
   0   2   9       50.34       60.15      4.34 o
   1   2   9      937.30      955.91     14.93 o
   2   2   9       14.15        5.88      4.13 o
   3   2   9      991.79     1008.15     19.84 o
   4   2   9      217.94      213.18      8.92 o
   5   2   9       20.73       35.34      9.71 o
   6   2   9       14.01        9.65     18.25 o
   7   2   9      171.42      192.90     13.67 o
   8   2   9        0.73        4.83     17.95 o
   9   2   9        1.85       -6.39     11.88 o
  10   2   9        5.34      -13.85     16.50 o
  11   2   9       15.05        4.06     18.25 o
 -12   3   9       46.62       85.29     18.30 o
 -11   3   9        3.36       -1.88     12.19 o
 -10   3   9       33.68       36.85     12.41 o
  -9   3   9      385.98      375.82     18.12 o
  -8   3   9       33.24       34.59      6.91 o
  -7   3   9       84.64       96.47      7.45 o
  -6   3   9        9.79        8.52      5.64 o
  -5   3   9     1259.80     1309.20     20.49 o
  -4   3   9      235.93      226.48      7.44 o
  -3   3   9     8978.86     8992.51    107.85 o
  -2   3   9      920.82      943.60     14.70 o
  -1   3   9     1148.94     1162.86     17.01 o
   0   3   9     2167.67     2254.44     31.77 o
   1   3   9     2494.39     2481.18     32.21 o
   2   3   9      502.20      538.03     10.72 o
   3   3   9     1837.00     1882.16     31.83 o
   4   3   9       45.65       51.83      6.60 o
   5   3   9        5.61       13.11      5.97 o
   6   3   9        9.68       17.59     11.70 o
   7   3   9       32.69       10.71     10.41 o
   8   3   9       69.90       53.12     11.90 o
   9   3   9       48.44       32.92     12.20 o
  10   3   9      222.16      206.71     22.51 o
  11   3   9        0.21       11.36     18.30 o
 -12   4   9        4.83       -0.85     16.21 o
 -11   4   9       68.73       40.23     13.52 o
 -10   4   9        4.51        5.84     11.41 o
  -9   4   9       66.01       74.34     10.39 o
  -8   4   9      135.77      123.40     11.60 o
  -7   4   9      298.13      319.94     10.36 o
  -6   4   9       29.03       24.30      6.15 o
  -5   4   9      386.12      394.50     13.94 o
  -4   4   9      193.36      203.07      8.67 o
  -3   4   9     4371.65     4266.09     53.06 o
  -2   4   9       30.67       19.00      4.55 o
  -1   4   9     3650.08     3617.48     55.61 o
   0   4   9       48.65       42.76      4.36 o
   1   4   9     4322.74     4251.05     52.67 o
   2   4   9      212.74      183.55      6.41 o
   3   4   9      172.75      176.42      9.80 o
   4   4   9       10.15        5.81      6.86 o
   5   4   9       70.66       75.85      7.07 o
   6   4   9      279.23      292.49     18.30 o
   7   4   9        6.69        9.06     10.29 o
   8   4   9       63.41       45.09     11.58 o
   9   4   9       18.46       19.87     12.41 o
  10   4   9        0.92      -12.40     16.50 o
  11   4   9       74.46       66.14     19.51 o
 -12   5   9        7.51        8.92     13.49 o
 -11   5   9        0.43       12.38     13.00 o
 -10   5   9        8.31       -2.87     11.59 o
  -9   5   9      629.43      620.64     19.60 o
  -8   5   9       81.69       99.00      7.83 o
  -7   5   9      450.60      414.35     11.75 o
  -6   5   9     3014.36     2997.57     40.08 o
  -5   5   9        7.95        2.97      7.28 o
  -4   5   9      125.90      137.14      8.48 o
  -3   5   9     5193.37     5090.15     77.15 o
  -2   5   9     1399.59     1310.77     23.50 o
  -1   5   9      602.11      639.88     15.81 o
   0   5   9      285.40      321.29     10.17 o
   1   5   9     1359.58     1446.40     22.16 o
   2   5   9     1072.44     1035.57     17.55 o
   3   5   9       71.44       60.00      5.70 o
   4   5   9      767.27      796.26     17.29 o
   5   5   9      228.26      205.24     17.76 o
   6   5   9      504.34      528.97     23.41 o
   7   5   9      489.64      525.78     37.07 o
   8   5   9       33.66       22.87     11.41 o
   9   5   9       24.74       -3.42     11.84 o
  10   5   9        9.27       16.10     13.36 o
  11   5   9        0.44        8.38     27.17 o
 -11   6   9        1.50      -15.73     15.73 o
 -10   6   9        0.46       -9.03      9.60 o
  -9   6   9      118.77      139.20     12.38 o
  -8   6   9      194.05      201.28      9.40 o
  -7   6   9     1440.63     1440.60     23.02 o
  -6   6   9       38.85       32.80      6.06 o
  -5   6   9     1560.19     1563.98     23.54 o
  -4   6   9       34.99       24.82      5.35 o
  -3   6   9      165.51      154.97      7.86 o
  -2   6   9      307.15      330.83     10.91 o
  -1   6   9     2889.09     2867.46     45.29 o
   0   6   9      133.87      122.55      6.89 o
   1   6   9      387.67      422.01     16.05 o
   2   6   9      155.32      180.41      6.87 o
   3   6   9     1267.20     1289.03     23.49 o
   4   6   9       44.59       38.83      6.60 o
   5   6   9     1052.50     1051.63     28.50 o
   6   6   9       16.74       36.53     17.83 o
   7   6   9      508.33      507.40     24.13 o
   8   6   9      294.13      294.81     17.12 o
   9   6   9       37.98       39.14     13.07 o
  10   6   9       84.36       72.23     14.59 o
  11   6   9        0.40       12.78     18.30 o
 -11   7   9        3.85       -0.46     12.50 o
 -10   7   9      260.96      271.18     17.16 o
  -9   7   9      371.71      343.47     22.30 o
  -8   7   9        1.70       17.15      7.77 o
  -7   7   9      255.77      246.82      9.75 o
  -6   7   9        0.13       -5.45      5.45 o
  -5   7   9      402.53      452.73     14.45 o
  -4   7   9      186.02      182.82      8.12 o
  -3   7   9     3056.16     3021.69     58.60 o
  -2   7   9     1046.56     1005.87     19.45 o
  -1   7   9      187.88      166.23      7.50 o
   0   7   9     1059.45     1089.82     20.40 o
   1   7   9       24.29       24.22      5.35 o
   2   7   9       33.31       39.57      5.87 o
   3   7   9      102.18       99.29     11.62 o
   4   7   9      352.27      345.77     13.32 o
   5   7   9      131.33      129.52     16.12 o
   6   7   9        0.48        6.86     11.60 o
   7   7   9      164.91      159.17     13.56 o
   8   7   9        0.86        1.93     14.26 o
   9   7   9       20.58       13.66     12.11 o
  10   7   9       67.86       89.47     15.68 o
  11   7   9       14.71      -14.88     24.62 o
 -11   8   9      126.78      106.18     14.99 o
 -10   8   9       83.59       84.92     11.88 o
  -9   8   9      245.73      247.87     14.02 o
  -8   8   9      222.29      205.45     10.81 o
  -7   8   9       54.70       48.74      6.90 o
  -6   8   9      104.22       91.84      7.69 o
  -5   8   9       22.63       16.15      5.83 o
  -4   8   9      762.06      765.96     15.80 o
  -3   8   9      885.04      801.53     21.14 o
  -2   8   9       35.59       38.75      5.08 o
  -1   8   9     8949.26     9007.46    132.33 o
   0   8   9       57.86       53.70      6.86 o
   1   8   9      339.64      334.65     10.87 o
   2   8   9     1356.63     1430.82     32.72 o
   3   8   9      195.09      203.80     10.35 o
   4   8   9       81.74       95.48     11.60 o
   5   8   9      983.59      982.02     24.14 o
   6   8   9      126.90      132.23     14.70 o
   7   8   9        3.96       18.92     11.06 o
   8   8   9      294.87      318.49     17.94 o
   9   8   9       50.17       40.07     13.56 o
  10   8   9       72.55       65.09     14.64 o
  11   8   9       15.82       21.11     19.18 o
 -11   9   9       20.73       23.14     13.29 o
 -10   9   9       12.32       19.93     10.53 o
  -9   9   9      186.22      196.48     12.98 o
  -8   9   9      213.93      220.89     11.10 o
  -7   9   9       88.79       84.20     10.54 o
  -6   9   9      325.26      374.50     12.11 o
  -5   9   9       31.35       31.98      6.08 o
  -4   9   9      866.59      883.35     24.40 o
  -3   9   9       50.89       69.60      6.05 o
  -2   9   9       36.78       45.54      5.72 o
  -1   9   9      650.06      661.99     15.02 o
   0   9   9      444.86      385.34     16.05 o
   1   9   9     2136.84     2134.85     35.49 o
   2   9   9      238.44      211.57      9.28 o
   3   9   9       21.68       18.47      8.57 o
   4   9   9      197.98      206.25     14.02 o
   5   9   9      105.06      107.42     13.05 o
   6   9   9     1182.57     1200.72     56.40 o
   7   9   9       41.37       34.65     11.68 o
   8   9   9      133.90      128.43     14.37 o
   9   9   9        1.97        8.29     12.69 o
  10   9   9        1.73      -14.01     14.01 o
 -11  10   9       32.34       18.65     11.83 o
 -10  10   9      335.63      332.57     16.49 o
  -9  10   9       67.67       89.70     11.31 o
  -8  10   9      248.79      261.40     11.89 o
  -7  10   9      550.18      567.28     20.96 o
  -6  10   9       35.45       21.10      7.41 o
  -5  10   9     1498.08     1481.76     25.07 o
  -4  10   9     1866.18     1855.45     29.22 o
  -3  10   9      302.34      252.36      9.17 o
  -2  10   9      564.59      551.32     14.46 o
  -1  10   9     2119.08     2078.89     46.68 o
   0  10   9       34.84       52.02      7.04 o
   1  10   9      437.66      409.90     14.34 o
   2  10   9       13.97       18.55      7.04 o
   3  10   9      113.36      136.05     17.41 o
   4  10   9      142.00      155.22     13.05 o
   5  10   9     1607.36     1643.66     63.68 o
   6  10   9      155.45      180.92     13.66 o
   7  10   9      303.30      266.95     16.47 o
   8  10   9      178.81      194.57     15.69 o
   9  10   9        3.63       -4.24     12.73 o
  10  10   9      135.13      159.43     17.14 o
 -11  11   9        0.84       -0.18     11.36 o
 -10  11   9      148.85      149.36     13.40 o
  -9  11   9       17.14       29.02     10.33 o
  -8  11   9       63.76       63.19      8.92 o
  -7  11   9       90.66       92.03      9.67 o
  -6  11   9       55.23       52.13      8.08 o
  -5  11   9      111.18      122.73      8.67 o
  -4  11   9        5.12        0.58      5.95 o
  -3  11   9      534.04      556.76     13.08 o
  -2  11   9      789.01      794.62     15.47 o
  -1  11   9      416.06      419.35     10.80 o
   0  11   9      986.96     1007.38     22.46 o
   1  11   9       53.18       60.98      6.95 o
   2  11   9     1393.22     1368.49     29.59 o
   3  11   9      768.79      817.48     25.63 o
   4  11   9       66.81       66.09     11.36 o
   5  11   9       11.03       14.30     11.09 o
   6  11   9       39.78       27.30     10.81 o
   7  11   9       52.78       41.28     11.55 o
   8  11   9       36.48       50.00     13.00 o
   9  11   9       14.36       -2.87     18.29 o
  10  11   9       78.51      106.62     19.95 o
 -11  12   9      121.08      142.70     14.57 o
 -10  12   9      278.67      281.75     16.20 o
  -9  12   9      151.09      160.07     12.70 o
  -8  12   9      250.21      249.13     18.51 o
  -7  12   9       11.79        9.94      8.11 o
  -6  12   9        2.25        6.86      7.07 o
  -5  12   9        0.22       -0.35      6.41 o
  -4  12   9      425.59      492.49     14.01 o
  -3  12   9       10.51        6.36      6.74 o
  -2  12   9       32.29       38.52      5.57 o
  -1  12   9      466.45      488.27     12.88 o
   0  12   9      640.01      597.23     16.45 o
   1  12   9      684.64      690.25     18.34 o
   2  12   9      277.77      304.36     12.98 o
   3  12   9        4.55        0.30      7.74 o
   4  12   9      320.04      350.06     17.89 o
   5  12   9       35.07       34.12     11.70 o
   6  12   9       16.34        5.81     10.43 o
   7  12   9       16.18        5.64     11.10 o
   8  12   9      322.03      324.90     18.76 o
   9  12   9       45.08       60.96     14.69 o
  10  12   9       93.54       84.41     19.51 o
 -11  13   9        0.63       -1.71     13.33 o
 -10  13   9        8.22       15.93     11.45 o
  -9  13   9        4.80       12.42     10.04 o
  -8  13   9      266.39      256.74     15.69 o
  -7  13   9       30.22       29.67      8.87 o
  -6  13   9      890.47      904.51     21.31 o
  -5  13   9      295.54      253.76     13.69 o
  -4  13   9     1160.06     1094.88     20.20 o
  -3  13   9       12.85        8.53      5.57 o
  -2  13   9      422.10      421.32     11.97 o
  -1  13   9      395.23      415.09     11.84 o
   0  13   9      404.89      397.47     13.07 o
   1  13   9     2297.24     2309.04     57.53 o
   2  13   9       14.21       14.67      7.05 o
   3  13   9     1101.67     1075.36     44.13 o
   4  13   9      958.05      990.06     30.55 o
   5  13   9       47.11       35.96      9.98 o
   6  13   9      522.53      567.38     39.07 o
   7  13   9       19.19       -2.08     11.39 o
   8  13   9      103.61       95.65     14.50 o
   9  13   9      128.53      107.92     19.51 o
  10  13   9       17.64       21.06     17.98 o
 -10  14   9      155.48      167.93     14.37 o
  -9  14   9        2.99       20.62     11.64 o
  -8  14   9       34.71       36.55      9.80 o
  -7  14   9       99.35      106.73     10.26 o
  -6  14   9       56.78       41.11      8.35 o
  -5  14   9      340.07      326.47     17.77 o
  -4  14   9      135.84      163.45      7.91 o
  -3  14   9      110.37      106.49      7.19 o
  -2  14   9     1196.87     1206.40     23.06 o
  -1  14   9      910.57      899.70     37.62 o
   0  14   9        0.00       -5.54      5.54 o
   1  14   9       87.29       77.11     10.77 o
   2  14   9       12.04        5.62      7.19 o
   3  14   9     1130.71     1117.67     29.49 o
   4  14   9      953.97      975.39     30.55 o
   5  14   9       38.89       40.73     10.42 o
   6  14   9        8.63        1.81     10.83 o
   7  14   9       39.00       35.35     12.50 o
   8  14   9       95.43      111.01     15.09 o
   9  14   9       31.87       38.94     17.38 o
  10  14   9       72.88       83.40     20.80 o
 -10  15   9      128.16      145.13     14.17 o
  -9  15   9        0.58        9.97     16.18 o
  -8  15   9       46.42       67.02     10.84 o
  -7  15   9        0.11        3.33      9.07 o
  -6  15   9      222.64      220.80     11.65 o
  -5  15   9      118.33      110.11      9.01 o
  -4  15   9       71.33       86.98      6.93 o
  -3  15   9      202.10      203.02     26.24 o
  -2  15   9     1396.13     1511.72     34.31 o
  -1  15   9       55.64       43.40      8.65 o
   0  15   9     1021.23     1048.86     46.69 o
   1  15   9       24.23       17.94      6.72 o
   2  15   9       64.81       75.47     13.99 o
   3  15   9      483.09      477.60     24.72 o
   4  15   9        0.80       12.81     10.00 o
   5  15   9       47.51       59.84     19.31 o
   6  15   9      124.81      140.01     13.72 o
   7  15   9       29.40       23.95     12.41 o
   8  15   9       12.64       13.86     16.78 o
   9  15   9       93.02       95.48     19.79 o
 -10  16   9       56.32       67.17     12.60 o
  -9  16   9      104.29      121.47     13.03 o
  -8  16   9      198.63      221.94     17.03 o
  -7  16   9       71.96       83.94     12.62 o
  -6  16   9        1.10        7.22      9.68 o
  -5  16   9       16.65       10.47      7.72 o
  -4  16   9      142.46      151.39     10.52 o
  -3  16   9     1237.66     1240.56     26.53 o
  -2  16   9       18.16       19.69      8.80 o
  -1  16   9       31.59       18.91      8.63 o
   0  16   9      110.82      106.87     18.68 o
   1  16   9      383.53      364.11     13.78 o
   2  16   9      928.93      889.22     22.46 o
   3  16   9       16.08       12.17      8.38 o
   4  16   9      340.93      366.10     14.48 o
   5  16   9       49.99       64.39     16.38 o
   6  16   9       42.65       50.62     11.94 o
   7  16   9        1.15       14.21     15.83 o
   8  16   9      188.44      184.65     27.17 o
   9  16   9        1.75      -13.90     17.04 o
 -10  17   9        0.01        5.07     11.74 o
  -9  17   9        3.57       -9.72     10.36 o
  -8  17   9      277.03      290.31     20.59 o
  -7  17   9       23.16       23.21      9.31 o
  -6  17   9      877.80      910.59     22.28 o
  -5  17   9        4.14        7.51     13.78 o
  -4  17   9      367.16      361.08     14.48 o
  -3  17   9      473.83      480.27     17.03 o
  -2  17   9       14.91        6.56      8.28 o
  -1  17   9       14.35        9.85      8.65 o
   0  17   9       23.36       16.98     10.81 o
   1  17   9      532.06      501.88     22.43 o
   2  17   9       29.31       35.14      7.76 o
   3  17   9      124.51      100.55     11.52 o
   4  17   9      347.39      335.76     14.17 o
   5  17   9       56.77       47.17     11.19 o
   6  17   9      432.52      435.36     24.87 o
   7  17   9        1.45       -7.79     15.09 o
   8  17   9       48.44       53.24     17.74 o
   9  17   9       74.75       62.97     16.39 o
  -9  18   9       16.60       12.04     11.17 o
  -8  18   9      166.99      176.03     13.23 o
  -7  18   9       27.12       34.28     12.23 o
  -6  18   9       85.27       80.74     17.03 o
  -5  18   9        7.64       10.35     10.85 o
  -4  18   9      466.78      500.24     17.27 o
  -3  18   9      189.78      205.15     12.05 o
  -2  18   9      223.54      241.99     16.54 o
  -1  18   9      232.07      251.15     26.26 o
   0  18   9       30.25       29.72     18.68 o
   1  18   9      223.22      242.68     17.38 o
   2  18   9      181.33      201.41     13.05 o
   3  18   9      459.27      435.39     15.34 o
   4  18   9       96.09      104.87     10.36 o
   5  18   9      220.41      238.92     38.63 o
   6  18   9       61.98       49.79     15.50 o
   7  18   9       65.82       77.18     17.29 o
   8  18   9       92.88       81.78     23.77 o
   9  18   9       25.16       10.40     15.29 o
  -9  19   9        1.35       13.59     18.01 o
  -8  19   9       21.98       20.54     12.87 o
  -7  19   9       30.73       31.48     12.23 o
  -6  19   9       82.12       53.39     11.98 o
  -5  19   9        7.88        6.34     11.06 o
  -4  19   9       63.27       63.78      9.35 o
  -3  19   9       63.00       52.91      9.52 o
  -2  19   9      165.06      185.32     11.88 o
  -1  19   9        0.06       -7.64      7.64 o
   0  19   9     2278.27     2255.90     61.05 o
   1  19   9      289.51      316.80     19.51 o
   2  19   9       55.07       45.37     13.92 o
   3  19   9       80.70       94.15     10.00 o
   4  19   9       70.31       85.93     15.05 o
   5  19   9      119.15      117.60     20.11 o
   6  19   9      290.30      276.09     28.87 o
   7  19   9        6.22       13.45     15.86 o
   8  19   9        2.37       16.91     21.03 o
  -9  20   9        1.53       -3.09     17.70 o
  -8  20   9      172.13      135.98     33.96 o
  -7  20   9      150.45      160.46     15.44 o
  -6  20   9       18.66       20.43     11.55 o
  -5  20   9      559.62      508.56     21.42 o
  -4  20   9      271.26      275.44     16.25 o
  -3  20   9      197.46      203.79     12.39 o
  -2  20   9        3.24        0.41      8.34 o
  -1  20   9      252.56      234.31     13.04 o
   0  20   9        3.27       -4.26      8.33 o
   1  20   9       35.82        6.65     10.27 o
   2  20   9      512.94      537.25     20.94 o
   3  20   9       22.92       30.92      9.67 o
   4  20   9      100.12      100.05     12.77 o
   5  20   9       66.85       48.94     17.14 o
   6  20   9       26.69        6.79     22.92 o
   7  20   9       20.18        4.00     13.73 o
   8  20   9       10.68       -4.30     15.60 o
  -8  21   9      115.44      142.44     21.01 o
  -7  21   9        1.48       16.86     16.18 o
  -6  21   9      560.26      512.84     40.76 o
  -5  21   9      455.07      478.41     21.49 o
  -4  21   9       11.05       -6.87      9.91 o
  -3  21   9      261.66      258.92     13.71 o
  -2  21   9        2.58        4.12      8.88 o
  -1  21   9       37.10       19.47      9.27 o
   0  21   9      128.76      126.96     13.01 o
   1  21   9        7.26       23.38     15.50 o
   2  21   9        0.06       -1.83     12.54 o
   3  21   9      165.80      172.22     14.79 o
   4  21   9       88.92       91.42     11.34 o
   5  21   9        7.04       -3.18     15.56 o
   6  21   9      265.79      233.93     17.41 o
   7  21   9        1.29       11.41     14.31 o
   8  21   9       99.03       92.04     17.23 o
  -8  22   9       25.37       42.12     18.58 o
  -7  22   9       18.87        6.10     19.53 o
  -6  22   9      159.06      175.48     21.01 o
  -5  22   9       32.48       11.15     15.58 o
  -4  22   9      230.60      264.87     42.45 o
  -3  22   9       33.31       38.73     11.58 o
  -2  22   9      306.56      310.14     18.67 o
  -1  22   9      229.74      206.62     15.38 o
   0  22   9       33.91       19.94      9.72 o
   1  22   9      398.00      386.08     20.21 o
   2  22   9      128.32      122.79     17.74 o
   3  22   9       42.81       31.29     13.87 o
   4  22   9       53.64       64.01     11.08 o
   5  22   9       48.19        9.00     11.00 o
   6  22   9        1.94       -2.69     11.38 o
   7  22   9        6.63       25.73     14.84 o
  -7  23   9      142.84      131.27     32.26 o
  -6  23   9       67.79       53.52     17.38 o
  -5  23   9       56.87       69.11     17.41 o
  -4  23   9      109.81      118.51     19.95 o
  -3  23   9       54.10       48.86     12.04 o
  -2  23   9      237.23      280.14     14.85 o
  -1  23   9        8.45       13.48      9.93 o
   0  23   9      831.77      851.42     50.08 o
   1  23   9       80.15       81.27     14.44 o
   2  23   9      154.03      143.52     28.22 o
   3  23   9       73.91       71.56     15.21 o
   4  23   9       17.52       24.96     10.51 o
   5  23   9       25.43       14.24     14.34 o
   6  23   9        0.66      -11.44     11.44 o
   7  23   9       74.88       57.06     13.80 o
  -7  24   9       73.24       75.39     19.18 o
  -6  24   9       15.01       13.59     16.81 o
  -5  24   9      213.77      231.75     21.61 o
  -4  24   9      109.81      128.37     18.58 o
  -3  24   9       15.29       29.03     12.01 o
  -2  24   9       95.64       81.89     11.55 o
  -1  24   9        0.23        0.08      9.89 o
   0  24   9       22.02       46.33     13.78 o
   1  24   9       30.82       35.04     13.66 o
   2  24   9       39.77       49.66     14.44 o
   3  24   9       43.88       37.42     14.59 o
   4  24   9      245.52      253.49     20.10 o
   5  24   9      108.20      113.96     15.27 o
   6  24   9       12.00        5.75     12.06 o
  -6  25   9       95.90      135.03     20.39 o
  -5  25   9       82.82      106.44     18.90 o
  -4  25   9       23.92       29.08     15.90 o
  -3  25   9      191.19      202.20     23.04 o
  -2  25   9       92.10       99.42     14.05 o
  -1  25   9      195.28      180.50     13.83 o
   0  25   9        6.33        1.56     13.22 o
   1  25   9       69.14       54.48     14.60 o
   2  25   9       49.44       49.06     14.93 o
   3  25   9       17.54       20.46     14.52 o
   4  25   9      128.68       88.30     16.70 o
   5  25   9       25.47       15.54     18.75 o
   6  25   9       54.98       36.53     16.42 o
  -6  26   9       64.63       43.26     25.90 o
  -5  26   9        0.63        8.01     15.90 o
  -4  26   9      273.78      293.15     38.63 o
  -3  26   9      284.53      275.92     18.10 o
  -2  26   9      152.87      183.20     19.57 o
  -1  26   9      219.53      218.85     17.75 o
   0  26   9       10.59       10.67     13.45 o
   1  26   9      209.23      224.09     18.67 o
   2  26   9       56.19       64.58     15.48 o
   3  26   9       28.42       -7.95     14.64 o
   4  26   9       15.82       10.76     15.64 o
   5  26   9        1.60        8.91     15.78 o
  -5  27   9       28.38       67.38     30.99 o
  -4  27   9        1.55       13.46     16.18 o
  -3  27   9      154.66      177.84     20.39 o
  -2  27   9      134.68      148.11     15.52 o
  -1  27   9        0.08       12.12     16.31 o
   0  27   9      120.29      142.36     16.57 o
   1  27   9        4.49      -10.05     13.72 o
   2  27   9      149.94      166.91     18.17 o
   3  27   9       79.10       81.32     16.82 o
   4  27   9       58.19       49.32     16.41 o
  -4  28   9       74.43      116.74     19.18 o
  -3  28   9        0.96       -4.25     15.90 o
  -2  28   9        5.50        9.47     15.90 o
  -1  28   9      305.30      340.28     25.73 o
   0  28   9       30.61        9.62     16.94 o
   1  28   9        1.29      -12.17     14.17 o
   2  28   9       32.79       31.97     15.85 o
   3  28   9      178.46      213.62     29.30 o
  -3  29   9       69.79       86.03     18.30 o
  -2  29   9       40.86       60.90     17.70 o
  -1  29   9        2.04        5.27     17.13 o
   0  29   9        1.96      -12.55     16.78 o
   1  29   9       27.39       31.19     15.44 o
   2  29   9        1.51       13.66     15.42 o
 -10   0  10       20.53       12.74     20.38 o
  -8   0  10      160.66      199.50     16.50 o
  -6   0  10      946.04      999.91     24.58 o
  -4   0  10     3160.67     3127.34     57.79 o
  -2   0  10      103.82      100.25      9.39 o
   0   0  10      172.76      134.73      8.22 o
   2   0  10      509.33      451.54     21.25 o
   4   0  10      888.88      953.03     28.80 o
   6   0  10     1463.05     1479.07     59.43 o
   8   0  10      216.82      247.90     19.51 o
  10   0  10        5.58       28.87     24.62 o
 -11   1  10       21.72       32.07     15.90 o
 -10   1  10       33.28       22.08     21.23 o
  -9   1  10       32.19       39.48     13.81 o
  -8   1  10       85.26       84.36      9.65 o
  -7   1  10        9.11        3.91      7.89 o
  -6   1  10       29.07       19.69      6.50 o
  -5   1  10      370.88      324.45      9.48 o
  -4   1  10      249.51      243.13      8.12 o
  -3   1  10      131.38      129.98      7.97 o
  -2   1  10     1060.54     1156.79     17.55 o
  -1   1  10     2110.54     2054.02     27.69 o
   0   1  10       23.84       24.82      5.22 o
   1   1  10      466.55      487.19     10.24 o
   2   1  10     1221.10     1162.52     18.02 o
   3   1  10      292.17      288.60      8.65 o
   4   1  10     3415.60     3507.90     55.49 o
   5   1  10       29.55       28.59      6.74 o
   6   1  10       12.54       13.01     12.30 o
   7   1  10        4.09      -12.74     16.56 o
   8   1  10      540.68      540.01     21.49 o
   9   1  10      132.97      132.32     19.51 o
  10   1  10      173.67      133.00     20.71 o
  11   1  10        0.20       19.15     18.58 o
 -11   2  10        0.55      -14.70     14.70 o
 -10   2  10      140.46      148.94     24.20 o
  -9   2  10        7.58       -7.22     12.61 o
  -8   2  10       41.42       26.96      8.49 o
  -7   2  10      605.49      616.09     27.39 o
  -6   2  10        7.97        8.43      6.19 o
  -5   2  10       36.34       33.12      6.36 o
  -4   2  10      219.46      180.84      8.48 o
  -3   2  10      635.10      642.97     13.00 o
  -2   2  10      151.93      173.07      8.99 o
  -1   2  10       11.82        6.80      3.99 o
   0   2  10     6261.40     5886.88     71.91 o
   1   2  10      198.57      239.51      8.54 o
   2   2  10     3508.06     3608.46     45.87 o
   3   2  10      159.08      146.31     10.70 o
   4   2  10       30.71       23.98      7.03 o
   5   2  10        7.55       12.18      7.11 o
   6   2  10      331.49      321.22     19.81 o
   7   2  10       24.95       33.29     14.10 o
   8   2  10      165.33      146.43     14.50 o
   9   2  10        3.31        4.09     16.18 o
  10   2  10       81.21      102.05     20.11 o
  11   2  10        0.48        9.27     18.30 o
 -11   3  10        1.89       -1.70     15.01 o
 -10   3  10       41.64       68.97     16.21 o
  -9   3  10      127.57      131.72     23.77 o
  -8   3  10      206.93      217.54     10.84 o
  -7   3  10     1638.82     1584.36     26.93 o
  -6   3  10      340.23      343.06     11.43 o
  -5   3  10      153.25      142.40      8.07 o
  -4   3  10      325.42      329.43     10.81 o
  -3   3  10     1397.69     1354.28     20.01 o
  -2   3  10     1772.65     1762.70     24.52 o
  -1   3  10      728.09      708.65     12.53 o
   0   3  10       18.82       20.55      4.06 o
   1   3  10        5.94        9.39      4.18 o
   2   3  10      849.07      853.92     17.21 o
   3   3  10      806.42      815.36     16.00 o
   4   3  10     2476.63     2457.35     40.94 o
   5   3  10      271.99      296.70     14.69 o
   6   3  10       18.40       27.61     17.41 o
   7   3  10      861.68      864.01     32.12 o
   8   3  10      305.92      301.39     32.81 o
   9   3  10       22.55       24.14     12.74 o
  10   3  10       58.63       65.42     18.90 o
  11   3  10        8.97       13.31     18.58 o
 -11   4  10        0.00        9.44     14.97 o
 -10   4  10        3.47        8.43     11.84 o
  -9   4  10       13.07       13.43     11.39 o
  -8   4  10      264.08      290.06     14.24 o
  -7   4  10      415.29      421.51     11.89 o
  -6   4  10       78.95       89.97      7.11 o
  -5   4  10        0.23       -5.79      5.79 o
  -4   4  10     1282.53     1329.67     22.99 o
  -3   4  10     2619.83     2515.39     37.12 o
  -2   4  10      433.20      455.56     11.32 o
  -1   4  10      676.80      664.13     11.71 o
   0   4  10       44.55       30.07      4.23 o
   1   4  10       34.01       38.57      4.61 o
   2   4  10      774.00      769.05     13.67 o
   3   4  10      529.88      492.89     15.49 o
   4   4  10      479.73      465.96     13.54 o
   5   4  10       44.07       46.73      7.42 o
   6   4  10     2579.31     2576.05     63.63 o
   7   4  10       52.93       49.56     11.74 o
   8   4  10      163.48      147.49     14.47 o
   9   4  10       46.72       36.88     13.39 o
  10   4  10        1.04       41.18     18.01 o
  11   4  10        1.56        2.55     18.61 o
 -11   5  10       53.62       37.50     16.38 o
 -10   5  10       10.83        4.08     11.63 o
  -9   5  10      288.49      310.32     30.52 o
  -8   5  10       70.13       74.75      7.92 o
  -7   5  10      289.35      294.99     10.53 o
  -6   5  10       46.72       51.73      6.48 o
  -5   5  10       19.95       14.11      5.64 o
  -4   5  10      792.31      782.01     21.40 o
  -3   5  10      227.28      213.64     12.00 o
  -2   5  10      581.68      549.58     13.79 o
  -1   5  10     1317.03     1195.76     22.46 o
   0   5  10      752.82      745.18     26.43 o
   1   5  10     1682.90     1719.59     26.79 o
   2   5  10     4202.55     4131.71     51.97 o
   3   5  10       22.00       28.26      6.94 o
   4   5  10      696.01      712.27     18.63 o
   5   5  10      146.43      140.61      8.91 o
   6   5  10       24.26       41.04     13.42 o
   7   5  10      180.64      172.63     16.47 o
   8   5  10      201.55      222.17     16.16 o
   9   5  10       85.58       76.46     14.20 o
  10   5  10       32.81       50.45     18.58 o
 -11   6  10        2.80       10.87     12.87 o
 -10   6  10      147.46      146.20     15.29 o
  -9   6  10      561.64      524.83     21.08 o
  -8   6  10      155.91      146.89      8.99 o
  -7   6  10      141.36      143.53      8.42 o
  -6   6  10        4.93        4.14      6.52 o
  -5   6  10      309.19      324.69     10.16 o
  -4   6  10        1.08       -0.93      5.11 o
  -3   6  10       41.39       37.80      6.45 o
  -2   6  10      124.16      135.74      9.31 o
  -1   6  10      261.40      278.50     12.62 o
   0   6  10     3051.72     3164.45     50.06 o
   1   6  10      114.72      116.68     11.64 o
   2   6  10     1154.63     1153.15     22.47 o
   3   6  10       27.88       19.54      5.86 o
   4   6  10      153.06      151.01      8.88 o
   5   6  10      567.79      562.70     25.16 o
   6   6  10      705.51      679.75     27.02 o
   7   6  10      172.14      159.92     14.37 o
   8   6  10       35.99       25.52     12.39 o
   9   6  10        7.41      -11.45     12.90 o
  10   6  10      102.22       99.14     15.67 o
 -11   7  10       24.79        5.03     12.95 o
 -10   7  10       59.00       55.68     13.22 o
  -9   7  10       34.81       34.32     10.35 o
  -8   7  10        8.05        5.93      7.00 o
  -7   7  10      214.94      240.01      9.90 o
  -6   7  10      187.92      187.60      8.67 o
  -5   7  10     1088.42     1126.63     19.13 o
  -4   7  10      243.58      236.54      9.43 o
  -3   7  10      616.76      596.80     14.95 o
  -2   7  10      303.15      298.77     10.61 o
  -1   7  10     1462.34     1404.14     25.41 o
   0   7  10     1763.22     1738.77     30.29 o
   1   7  10      185.87      180.70      8.72 o
   2   7  10      255.86      246.06      9.96 o
   3   7  10      722.78      695.79     17.00 o
   4   7  10     1520.77     1489.09     46.07 o
   5   7  10      505.98      510.58     17.24 o
   6   7  10       58.40       92.26     14.37 o
   7   7  10      134.92      143.31     15.37 o
   8   7  10       26.04       18.50     11.90 o
   9   7  10        4.14       13.09     13.16 o
  10   7  10        4.97       25.96     17.13 o
 -11   8  10        6.57       -3.91     13.00 o
 -10   8  10       46.40       26.36     15.40 o
  -9   8  10      304.76      281.18     14.56 o
  -8   8  10       24.30        9.59     11.32 o
  -7   8  10      187.47      188.85      9.23 o
  -6   8  10      839.30      862.80     18.73 o
  -5   8  10      796.67      752.80     18.71 o
  -4   8  10      728.43      744.28     16.22 o
  -3   8  10      342.15      304.04     11.96 o
  -2   8  10        5.74        4.09      5.39 o
  -1   8  10      517.37      491.40     13.85 o
   0   8  10      378.10      395.09     11.99 o
   1   8  10      760.22      674.64     16.11 o
   2   8  10       17.99       14.45      6.48 o
   3   8  10       43.77       64.05      9.05 o
   4   8  10     1217.72     1185.10     27.70 o
   5   8  10       54.68       69.97      9.48 o
   6   8  10     1555.49     1494.87     42.90 o
   7   8  10      107.04      111.30     13.18 o
   8   8  10       46.97       33.18     12.73 o
   9   8  10      171.20      170.93     16.80 o
  10   8  10        6.39      -13.39     13.39 o
 -11   9  10      306.86      325.41     20.21 o
 -10   9  10        1.80        7.69     10.36 o
  -9   9  10      329.34      355.90     16.13 o
  -8   9  10       12.28        5.44      8.14 o
  -7   9  10       22.87       18.20      7.77 o
  -6   9  10        0.06        6.65      6.67 o
  -5   9  10      117.85      112.49      8.13 o
  -4   9  10      118.91      131.16      7.95 o
  -3   9  10        3.04        5.31      5.79 o
  -2   9  10      114.80      126.65      7.59 o
  -1   9  10      226.20      205.12      8.67 o
   0   9  10      485.16      468.37     17.98 o
   1   9  10      562.58      601.00     17.28 o
   2   9  10       26.48       23.04      9.03 o
   3   9  10      661.27      650.53     19.52 o
   4   9  10      354.07      354.90     18.58 o
   5   9  10        7.64        4.25     10.21 o
   6   9  10       40.70       51.82     18.25 o
   7   9  10        9.56       15.43     11.55 o
   8   9  10      155.16      125.47     14.94 o
   9   9  10        0.61       -1.01     13.36 o
  10   9  10       31.39       19.20     15.93 o
 -11  10  10       57.87       78.53     18.92 o
 -10  10  10       43.56       59.61     11.90 o
  -9  10  10      524.13      509.44     18.40 o
  -8  10  10      102.02       99.70      9.82 o
  -7  10  10       33.07       29.81      7.88 o
  -6  10  10      140.96      165.45     10.30 o
  -5  10  10       37.03       25.77      6.73 o
  -4  10  10       44.09       29.59      6.44 o
  -3  10  10     2851.54     2818.35     41.69 o
  -2  10  10       11.95       13.29      5.69 o
  -1  10  10       99.61      100.44     12.38 o
   0  10  10     3540.65     3494.62     55.02 o
   1  10  10        9.01        4.38      6.15 o
   2  10  10     1920.60     1929.93     54.63 o
   3  10  10     1579.28     1673.79     35.84 o
   4  10  10        2.33       -1.07     19.95 o
   5  10  10       47.94       49.52     11.96 o
   6  10  10        0.41      -10.07     10.07 o
   7  10  10       42.62       61.84     12.69 o
   8  10  10        0.29      -12.24     12.24 o
   9  10  10       81.20       88.49     15.18 o
  10  10  10       69.98       64.71     15.34 o
 -11  11  10      117.50       88.95     15.55 o
 -10  11  10       45.03       59.57     11.90 o
  -9  11  10        4.50       12.46     10.21 o
  -8  11  10       27.08       32.07      8.64 o
  -7  11  10      300.86      313.35     13.73 o
  -6  11  10       74.60       76.18     10.23 o
  -5  11  10     1205.38     1279.33     28.43 o
  -4  11  10        0.78        4.24      7.13 o
  -3  11  10      531.92      557.83     13.73 o
  -2  11  10      403.31      388.44     10.93 o
  -1  11  10      312.85      300.71     10.88 o
   0  11  10        9.26        3.87      5.48 o
   1  11  10      681.27      668.05     18.34 o
   2  11  10        8.58        7.23     13.51 o
   3  11  10       46.98       48.90      8.92 o
   4  11  10      506.93      484.21     41.18 o
   5  11  10      633.55      700.47     27.54 o
   6  11  10        0.48        7.32     10.81 o
   7  11  10       46.12       82.20     19.05 o
   8  11  10       53.63       46.48     16.86 o
   9  11  10       17.64       39.88     14.20 o
  10  11  10       18.30       16.90     18.58 o
 -10  12  10       85.32       72.55     12.32 o
  -9  12  10       81.55      103.17     11.89 o
  -8  12  10      118.32      140.68     10.58 o
  -7  12  10      183.18      166.59     11.55 o
  -6  12  10      319.35      350.86     15.44 o
  -5  12  10      220.42      219.03     10.82 o
  -4  12  10      466.28      458.22     16.91 o
  -3  12  10     1044.93     1013.04     21.51 o
  -2  12  10        3.49       -5.30      5.40 o
  -1  12  10       98.60      100.68     11.09 o
   0  12  10      286.80      281.83     11.81 o
   1  12  10      607.25      584.72     17.31 o
   2  12  10      133.58      133.13     14.77 o
   3  12  10     1288.04     1247.39     29.39 o
   4  12  10       26.17       36.17     11.22 o
   5  12  10        4.94       12.61     11.60 o
   6  12  10      259.54      250.64     15.95 o
   7  12  10        5.65       -4.08     11.88 o
   8  12  10       39.32       21.48     13.05 o
   9  12  10      188.22      178.99     17.48 o
  10  12  10        0.29       10.03     17.98 o
 -10  13  10        2.78       13.68     11.40 o
  -9  13  10       33.00        8.90     10.36 o
  -8  13  10       53.88       36.52      9.78 o
  -7  13  10       21.96       35.93      9.38 o
  -6  13  10        0.40       -0.74      7.97 o
  -5  13  10      252.67      258.46     11.89 o
  -4  13  10        1.18       -1.15      6.53 o
  -3  13  10       94.06       90.19      7.52 o
  -2  13  10      663.65      663.96     15.93 o
  -1  13  10     1514.46     1489.18     30.97 o
   0  13  10      292.94      294.24     12.15 o
   1  13  10      428.50      448.87     15.61 o
   2  13  10      172.32      156.50     10.57 o
   3  13  10      502.81      499.54     18.46 o
   4  13  10        5.33        3.70     10.15 o
   5  13  10      197.85      224.07     20.38 o
   6  13  10       62.95       70.80     14.09 o
   7  13  10        1.23       -4.39     11.71 o
   8  13  10      129.05      133.77     26.13 o
   9  13  10        0.46        0.89     17.04 o
 -10  14  10       57.03       68.49     12.58 o
  -9  14  10      298.56      340.99     16.36 o
  -8  14  10       20.36       29.34     13.60 o
  -7  14  10      307.64      322.90     14.41 o
  -6  14  10      122.63      135.42     10.59 o
  -5  14  10        0.80        6.28      7.38 o
  -4  14  10        9.62       20.35      7.13 o
  -3  14  10      160.76      202.86     10.80 o
  -2  14  10      112.86      117.46     10.75 o
  -1  14  10       10.04        6.86      8.62 o
   0  14  10      179.01      180.62     11.15 o
   1  14  10      208.60      205.86     11.00 o
   2  14  10      760.95      765.64     21.49 o
   3  14  10      409.96      410.56     20.10 o
   4  14  10      479.92      446.26     18.60 o
   5  14  10        7.29       13.62     10.24 o
   6  14  10       62.24       65.95     12.68 o
   7  14  10        3.46        1.53     11.84 o
   8  14  10       17.38       12.39     13.29 o
   9  14  10      100.45      106.73     19.81 o
 -10  15  10       25.01       13.74     11.63 o
  -9  15  10      108.37      115.35     12.60 o
  -8  15  10       37.07       55.43     10.75 o
  -7  15  10      693.26      743.39     20.46 o
  -6  15  10       10.07        7.85      8.10 o
  -5  15  10     1001.16     1017.05     22.79 o
  -4  15  10       14.17       14.19      8.29 o
  -3  15  10      147.75      132.90     17.32 o
  -2  15  10       22.17       22.22      9.29 o
  -1  15  10      156.29      101.47     13.42 o
   0  15  10       35.32       43.82      7.44 o
   1  15  10      349.41      353.45     30.28 o
   2  15  10       33.26       45.20      9.65 o
   3  15  10        0.42        4.52      8.52 o
   4  15  10       89.12       68.15     10.97 o
   5  15  10      362.69      358.60     17.70 o
   6  15  10        0.90      -11.14     11.14 o
   7  15  10      250.67      277.15     26.53 o
   8  15  10       33.76       41.92     22.92 o
   9  15  10       40.14       51.32     32.69 o
 -10  16  10        0.28       -3.40     26.32 o
  -9  16  10      129.54      141.96     17.28 o
  -8  16  10       57.62       77.41     13.60 o
  -7  16  10      142.87      120.85     11.25 o
  -6  16  10      134.49      159.11     11.18 o
  -5  16  10       70.90       88.34     12.67 o
  -4  16  10      322.12      307.72     13.88 o
  -3  16  10      309.32      350.90     14.50 o
  -2  16  10     1234.65     1193.19     30.06 o
  -1  16  10      360.18      366.93     16.67 o
   0  16  10       28.21       25.05     11.41 o
   1  16  10       20.17       50.35     10.27 o
   2  16  10      152.35      152.44     10.87 o
   3  16  10       10.84        9.74      9.03 o
   4  16  10        2.65        4.18      9.55 o
   5  16  10       41.46       32.64     21.52 o
   6  16  10        0.81      -10.41     11.24 o
   7  16  10      106.40      112.39     34.81 o
   8  16  10        7.39       26.15     17.64 o
   9  16  10       79.06      120.57     20.99 o
  -9  17  10       20.43       17.29     11.16 o
  -8  17  10        3.32        1.25     10.06 o
  -7  17  10      132.06      133.87     14.94 o
  -6  17  10       78.63       83.46     13.03 o
  -5  17  10       52.68       61.52     11.61 o
  -4  17  10       29.64       31.01      8.77 o
  -3  17  10      643.47      612.29     19.10 o
  -2  17  10      163.36      158.35     12.88 o
  -1  17  10      709.40      764.67     23.52 o
   0  17  10       76.57       71.48     13.05 o
   1  17  10     1174.93     1224.29     38.24 o
   2  17  10      137.89      143.50     11.00 o
   3  17  10      245.06      227.75     16.06 o
   4  17  10        7.05       -0.28      9.03 o
   5  17  10        2.00        4.11      9.92 o
   6  17  10        3.56       16.59     12.11 o
   7  17  10      127.64      146.12     19.95 o
   8  17  10        0.11       19.26     17.64 o
  -9  18  10      225.52      211.25     18.46 o
  -8  18  10        3.36        0.38     12.08 o
  -7  18  10       74.88       73.62     14.27 o
  -6  18  10      214.69      234.83     16.81 o
  -5  18  10        2.74       13.32     10.99 o
  -4  18  10        1.92        0.73     11.04 o
  -3  18  10      138.16      131.91     11.23 o
  -2  18  10      254.88      282.31     18.63 o
  -1  18  10      285.01      296.47     27.85 o
   0  18  10       20.72        8.53     12.57 o
   1  18  10      249.46      264.69     18.85 o
   2  18  10        4.67        6.83      8.26 o
   3  18  10       78.26       93.28     10.81 o
   4  18  10       90.99       80.60     10.32 o
   5  18  10      226.43      206.12     13.31 o
   6  18  10       12.88        3.75     14.87 o
   7  18  10        8.68       18.12     39.48 o
   8  18  10        3.97        7.92     17.89 o
  -9  19  10       10.51       17.15     17.89 o
  -8  19  10       37.25       42.78     13.96 o
  -7  19  10      760.78      768.41     40.03 o
  -6  19  10       11.13        7.63     12.54 o
  -5  19  10      264.62      259.38     16.70 o
  -4  19  10       41.30       47.86     11.61 o
  -3  19  10      166.24      173.26     12.26 o
  -2  19  10        6.28       13.36      8.97 o
  -1  19  10       45.47       64.14      9.94 o
   0  19  10       30.74       27.96     20.80 o
   1  19  10      533.28      536.46     53.49 o
   2  19  10       27.41       34.09     13.65 o
   3  19  10       79.20       96.60     11.03 o
   4  19  10       13.47       27.78     11.02 o
   5  19  10       14.03       21.62     20.32 o
   6  19  10        5.13        5.45     14.76 o
   7  19  10      466.38      505.56     30.99 o
   8  19  10       23.83       18.56     15.25 o
  -8  20  10       24.11       25.05     20.80 o
  -7  20  10        0.81       15.49     12.34 o
  -6  20  10      219.04      236.86     17.33 o
  -5  20  10      574.57      608.68     23.95 o
  -4  20  10       18.01        9.74     10.99 o
  -3  20  10      165.35      163.61     12.18 o
  -2  20  10      427.99      437.37     17.19 o
  -1  20  10      284.64      302.88     14.92 o
   0  20  10      205.87      219.66     15.67 o
   1  20  10      141.33      164.56     17.04 o
   2  20  10      160.27      153.57     17.29 o
   3  20  10       14.38       13.32     10.24 o
   4  20  10       19.76       23.88     11.71 o
   5  20  10      172.64      188.94     28.92 o
   6  20  10        3.18       -2.46     13.05 o
   7  20  10        6.74        7.27     14.22 o
  -8  21  10       12.03        9.76     18.01 o
  -7  21  10        6.78       22.50     17.41 o
  -6  21  10       12.96       38.97     17.38 o
  -5  21  10        0.86       13.00     11.96 o
  -4  21  10        0.47        7.69     11.31 o
  -3  21  10       20.58        2.61      9.40 o
  -2  21  10       25.21       22.88      9.70 o
  -1  21  10      875.89      874.83     27.82 o
   0  21  10        0.16       -1.07     11.47 o
   1  21  10      298.48      280.02     22.12 o
   2  21  10      137.11      150.88     18.58 o
   3  21  10       92.83       55.30     18.68 o
   4  21  10      203.45      218.58     15.53 o
   5  21  10       11.47       24.78     12.84 o
   6  21  10        5.27        0.55     11.61 o
   7  21  10       28.27       36.12     16.54 o
  -7  22  10       25.89       67.08     19.21 o
  -6  22  10       78.16       66.83     17.70 o
  -5  22  10      244.55      247.52     22.51 o
  -4  22  10       89.17       78.53     17.10 o
  -3  22  10      132.31      124.32     14.22 o
  -2  22  10      151.42      156.79     14.99 o
  -1  22  10      163.34      139.78     14.77 o
   0  22  10       29.42       29.97     19.53 o
   1  22  10      151.81      138.17     15.59 o
   2  22  10        5.25       10.97     13.16 o
   3  22  10      264.63      259.78     19.38 o
   4  22  10        1.09       -2.88     13.98 o
   5  22  10      352.87      299.04     17.00 o
   6  22  10       43.64       37.04     12.40 o
   7  22  10       33.40       32.10     12.92 o
  -7  23  10      145.68      117.44     20.39 o
  -6  23  10       93.25      132.80     20.41 o
  -5  23  10      123.99      158.55     20.05 o
  -4  23  10       28.78       17.63     15.58 o
  -3  23  10       36.52       17.75     11.92 o
  -2  23  10      148.61      144.56     15.01 o
  -1  23  10        9.30        6.57     11.96 o
   0  23  10        1.52        1.44     13.03 o
   1  23  10       17.62        2.81     13.16 o
   2  23  10      113.06      105.64     15.63 o
   3  23  10       29.09       31.09     14.77 o
   4  23  10       75.88       83.32     16.27 o
   5  23  10       44.48       73.59     12.88 o
   6  23  10       23.79       23.39     12.46 o
  -6  24  10      131.80      146.03     20.71 o
  -5  24  10      163.59      204.73     21.91 o
  -4  24  10        2.95       14.31     16.18 o
  -3  24  10      444.18      469.54     21.87 o
  -2  24  10       42.39       37.29     11.18 o
  -1  24  10       56.70       52.07     11.55 o
   0  24  10      129.27      143.84     16.25 o
   1  24  10       26.49       18.09     13.98 o
   2  24  10      123.72      150.38     17.26 o
   3  24  10      190.54      196.21     18.88 o
   4  24  10        0.85       -1.70     18.01 o
   5  24  10       58.75       48.31     16.62 o
   6  24  10        8.59        6.39     11.81 o
  -6  25  10       33.99       65.18     18.90 o
  -5  25  10        1.45      -12.31     23.35 o
  -4  25  10        1.85      -15.30     15.30 o
  -3  25  10      177.85      171.02     18.90 o
  -2  25  10      184.82      168.98     17.21 o
  -1  25  10      213.38      218.11     17.89 o
   0  25  10        0.03        0.12     13.86 o
   1  25  10      144.72      121.69     16.47 o
   2  25  10       15.12       11.41     14.71 o
   3  25  10      136.39      107.15     20.25 o
   4  25  10      127.26      108.08     17.68 o
   5  25  10        3.03        2.02     15.44 o
  -5  26  10        1.18       -6.67     16.56 o
  -4  26  10       17.74        7.39     16.50 o
  -3  26  10      157.20      182.61     20.41 o
  -2  26  10       40.37       22.31     15.47 o
  -1  26  10        7.93       19.03     13.88 o
   0  26  10       23.46       30.55     14.80 o
   1  26  10       33.33       15.09     15.26 o
   2  26  10        8.20       10.21     15.08 o
   3  26  10      266.06      264.47     20.71 o
   4  26  10      106.16      111.14     18.04 o
  -4  27  10        1.72      -16.21     16.21 o
  -3  27  10        5.22       17.45     16.18 o
  -2  27  10      176.49      196.24     17.45 o
  -1  27  10       20.27       -8.76     26.32 o
   0  27  10       88.80       58.56     15.46 o
   1  27  10       13.45       30.72     15.21 o
   2  27  10       22.56       17.45     15.57 o
   3  27  10        3.24        4.36     15.12 o
  -3  28  10      142.09      129.87     30.99 o
  -2  28  10       41.67       26.05     49.67 o
  -1  28  10       17.17       32.15     17.89 o
   0  28  10      148.58      145.02     17.48 o
   1  28  10       26.07       26.95     15.67 o
   2  28  10       98.77       79.87     17.05 o
  -1  29  10      219.31      242.83     36.51 o
   0  29  10       37.11       45.00     28.87 o
 -11   0  11      239.38      269.15     31.42 o
  -9   0  11      153.56      206.32     26.32 o
  -7   0  11      574.60      528.22     69.20 o
  -5   0  11     1012.99      961.64     31.20 o
  -3   0  11       49.63       49.70      7.79 o
  -1   0  11     4123.68     4131.17     73.50 o
   1   0  11      352.36      423.61     14.50 o
   3   0  11     1174.97     1248.62     28.27 o
   5   0  11      721.13      689.67     24.87 o
   7   0  11      129.06      109.53     22.92 o
   9   0  11        0.95       -6.79     23.77 o
 -11   1  11        1.24       -5.28     15.30 o
 -10   1  11       59.13       58.59     16.21 o
  -9   1  11      188.05      203.31     18.90 o
  -8   1  11       13.09        9.23      8.87 o
  -7   1  11       42.47       44.04      8.95 o
  -6   1  11      927.86      938.33     21.97 o
  -5   1  11      136.10      131.70      8.48 o
  -4   1  11      233.80      217.59      9.11 o
  -3   1  11     1236.90     1286.32     19.77 o
  -2   1  11       21.98       25.72      4.85 o
  -1   1  11     1005.16     1081.52     17.19 o
   0   1  11      194.98      218.11      7.28 o
   1   1  11      134.61      120.28      6.77 o
   2   1  11        6.18        4.40      4.91 o
   3   1  11     1414.88     1518.59     22.93 o
   4   1  11      447.65      460.56     15.20 o
   5   1  11     1218.48     1181.30     24.19 o
   6   1  11       33.65       55.19     13.81 o
   7   1  11        6.82        8.94     14.10 o
   8   1  11      190.62      199.57     15.82 o
   9   1  11      263.70      238.44     22.81 o
  10   1  11        0.57        4.74     20.38 o
 -11   2  11       41.46       24.95     17.83 o
 -10   2  11        0.05       -3.43     14.70 o
  -9   2  11       21.25       27.06     13.50 o
  -8   2  11        0.19       -2.94     10.54 o
  -7   2  11      228.58      241.65     12.30 o
  -6   2  11        6.35       -0.07      6.83 o
  -5   2  11      119.11      128.83      8.50 o
  -4   2  11      776.99      738.43     16.40 o
  -3   2  11     2354.09     2413.03     36.20 o
  -2   2  11     1112.15     1065.35     17.10 o
  -1   2  11      170.57      175.39      6.74 o
   0   2  11      511.95      498.91     10.85 o
   1   2  11      100.71      157.93      7.34 o
   2   2  11      197.03      153.22      8.61 o
   3   2  11       68.57       78.52      6.40 o
   4   2  11        0.71       -3.68      6.83 o
   5   2  11      575.00      590.55     16.83 o
   6   2  11       39.11       46.62     13.77 o
   7   2  11      654.12      657.30     30.57 o
   8   2  11       27.47       34.72     12.13 o
   9   2  11      172.27      176.45     21.01 o
  10   2  11       22.61       11.28     17.64 o
 -11   3  11       13.82       14.71     15.90 o
 -10   3  11       22.36       18.25     15.01 o
  -9   3  11       62.52       74.57     15.28 o
  -8   3  11       30.17       22.81      8.79 o
  -7   3  11        6.49       12.55      8.47 o
  -6   3  11       23.30       30.26      7.22 o
  -5   3  11       26.11       20.19      7.28 o
  -4   3  11      929.55      908.90     18.40 o
  -3   3  11      237.38      235.60     13.88 o
  -2   3  11     1578.34     1583.02     28.98 o
  -1   3  11      839.66      925.85     17.70 o
   0   3  11     2531.58     2469.11     32.87 o
   1   3  11       69.73       68.02      5.48 o
   2   3  11      290.53      330.76      9.35 o
   3   3  11     1243.68     1265.15     19.98 o
   4   3  11       15.83       10.06      6.24 o
   5   3  11      652.81      666.00     17.86 o
   6   3  11        3.31        0.20     12.81 o
   7   3  11       87.97       88.67     20.80 o
   8   3  11        0.16      -10.35     11.68 o
   9   3  11      196.05      214.88     17.32 o
  10   3  11       29.24       20.57     18.30 o
 -11   4  11      114.44      135.40     30.57 o
 -10   4  11       14.95        7.22     19.10 o
  -9   4  11       79.63       92.08     15.90 o
  -8   4  11        1.50        2.96      8.52 o
  -7   4  11      197.03      209.19     10.44 o
  -6   4  11      317.01      319.96     11.73 o
  -5   4  11        6.84        8.19      6.52 o
  -4   4  11       29.54       21.35      6.24 o
  -3   4  11      112.68      111.58      7.38 o
  -2   4  11     1042.59      968.68     23.44 o
  -1   4  11      657.37      686.68     14.67 o
   0   4  11      190.51      175.00      9.42 o
   1   4  11     2222.02     2417.04     35.98 o
   2   4  11      130.14      128.59      7.55 o
   3   4  11     1306.66     1295.18     22.54 o
   4   4  11       98.19       82.00      8.26 o
   5   4  11       21.67       22.31     14.71 o
   6   4  11      138.83      138.87     15.90 o
   7   4  11      358.88      360.48     25.05 o
   8   4  11       13.43       25.81     12.87 o
   9   4  11       24.48       43.71     26.11 o
  10   4  11        1.68      -14.99     17.38 o
 -11   5  11        0.03      -15.28     17.83 o
 -10   5  11       17.58        7.04     14.70 o
  -9   5  11       25.44       25.67     14.02 o
  -8   5  11       61.85       52.38      9.90 o
  -7   5  11      112.45      123.73     11.35 o
  -6   5  11      287.79      299.36     11.49 o
  -5   5  11       18.62       18.05      6.96 o
  -4   5  11      926.34      928.82     18.62 o
  -3   5  11      160.65      189.57      8.67 o
  -2   5  11      184.72      181.84      8.25 o
  -1   5  11      261.96      254.72      9.43 o
   0   5  11      544.74      542.81     13.19 o
   1   5  11      247.28      244.10      9.29 o
   2   5  11      165.25      179.00      9.19 o
   3   5  11      874.22      914.62     18.13 o
   4   5  11      261.66      306.07     11.83 o
   5   5  11      225.25      219.01     10.79 o
   6   5  11      466.32      503.70     24.62 o
   7   5  11        0.14       16.56     13.81 o
   8   5  11       70.34       78.58     14.05 o
   9   5  11      183.19      202.39     17.48 o
  10   5  11        5.33       13.59     20.38 o
 -11   6  11        1.78        2.65     14.97 o
 -10   6  11        0.88      -10.30     13.77 o
  -9   6  11       26.46       23.81     19.40 o
  -8   6  11        4.16       -7.22      7.22 o
  -7   6  11      226.08      230.87     10.06 o
  -6   6  11        6.96        2.73      6.22 o
  -5   6  11     1909.10     1972.92     31.78 o
  -4   6  11      305.65      313.79     11.08 o
  -3   6  11      422.14      482.67     13.13 o
  -2   6  11      311.64      304.27     10.14 o
  -1   6  11     1368.70     1296.23     24.36 o
   0   6  11      784.61      797.44     17.29 o
   1   6  11     2279.91     2238.78     34.00 o
   2   6  11      167.86      172.22      8.51 o
   3   6  11        5.81        6.14      6.31 o
   4   6  11       24.70       16.36      7.26 o
   5   6  11      490.79      490.06     17.84 o
   6   6  11       43.65       33.71     14.86 o
   7   6  11      743.75      731.91     28.22 o
   8   6  11       10.86       12.27     12.50 o
   9   6  11      160.93      166.83     16.93 o
  10   6  11       12.85       -2.64     17.38 o
 -11   7  11       11.17       29.81     16.18 o
 -10   7  11       72.56       69.09     13.68 o
  -9   7  11       11.31        5.86     11.55 o
  -8   7  11       27.27       44.08      8.00 o
  -7   7  11       65.70       74.92      7.81 o
  -6   7  11       83.37       76.84      7.52 o
  -5   7  11        6.16       13.86      6.21 o
  -4   7  11      386.83      380.76     12.95 o
  -3   7  11       88.98       89.80      8.01 o
  -2   7  11      136.28      130.82      8.19 o
  -1   7  11      403.61      412.33     13.60 o
   0   7  11     4317.10     4237.86     65.78 o
   1   7  11      174.74      181.73      9.58 o
   2   7  11     1331.67     1302.00     22.89 o
   3   7  11       17.45        7.35      6.40 o
   4   7  11      594.24      574.03     15.99 o
   5   7  11      218.98      208.83     12.60 o
   6   7  11      102.18      113.22     15.30 o
   7   7  11        8.39       16.86     17.04 o
   8   7  11        6.98        2.06     12.07 o
   9   7  11      165.51      190.82     19.16 o
  10   7  11       10.63        7.13     14.34 o
 -11   8  11       69.94       83.59     17.32 o
 -10   8  11        0.20        2.37     12.08 o
  -9   8  11       59.02       65.71     11.31 o
  -8   8  11       23.75       18.75      8.34 o
  -7   8  11       13.92       15.15      7.12 o
  -6   8  11        2.53       -4.71      6.54 o
  -5   8  11      437.53      468.22     17.85 o
  -4   8  11      421.14      395.06     23.16 o
  -3   8  11       77.69       72.70      7.53 o
  -2   8  11      530.06      501.81     13.91 o
  -1   8  11      283.94      286.48     12.01 o
   0   8  11      118.09      123.28      8.19 o
   1   8  11     4347.16     4354.11     67.90 o
   2   8  11     1540.52     1525.69     28.56 o
   3   8  11       50.76       46.59      6.99 o
   4   8  11      658.95      664.14     20.27 o
   5   8  11       21.57       11.13      8.98 o
   6   8  11        0.97      -14.10     16.13 o
   7   8  11      280.11      271.22     17.30 o
   8   8  11       51.88       43.67     13.52 o
   9   8  11        3.23       12.36     14.72 o
  10   8  11       69.81       69.35     15.85 o
 -10   9  11       16.58       11.82     12.44 o
  -9   9  11        6.41        2.60      9.93 o
  -8   9  11        4.52       -2.99      8.25 o
  -7   9  11      255.78      278.42     17.01 o
  -6   9  11      315.80      344.14     11.48 o
  -5   9  11        6.98       -0.85      6.68 o
  -4   9  11     2728.42     2640.21     40.28 o
  -3   9  11       37.77       26.35      6.95 o
  -2   9  11      435.46      424.36     13.11 o
  -1   9  11       46.09       76.29      8.42 o
   0   9  11        9.73        3.66      6.04 o
   1   9  11      617.22      646.55     16.76 o
   2   9  11      222.79      206.71     10.29 o
   3   9  11     1086.20     1027.54     29.86 o
   4   9  11       19.93        5.07      7.71 o
   5   9  11      109.45      134.86     11.69 o
   6   9  11      122.28      123.37     16.08 o
   7   9  11      103.08       81.71     12.88 o
   8   9  11       18.21       19.00     13.36 o
   9   9  11      104.79      115.43     35.81 o
  10   9  11        1.73       19.79     15.15 o
 -10  10  11       26.09       20.33     12.91 o
  -9  10  11       16.31        2.60     10.15 o
  -8  10  11       11.94        8.95      8.48 o
  -7  10  11      259.59      249.88     11.67 o
  -6  10  11       49.14       48.02      7.96 o
  -5  10  11      428.69      437.75     13.56 o
  -4  10  11      474.49      451.15     21.85 o
  -3  10  11      392.35      404.90     13.62 o
  -2  10  11     2675.47     2699.25     44.69 o
  -1  10  11       33.84       34.54      6.51 o
   0  10  11      310.22      319.49     15.44 o
   1  10  11        1.36       -3.78      7.97 o
   2  10  11      748.47      722.84     18.26 o
   3  10  11      463.93      458.83     17.52 o
   4  10  11     1220.85     1204.47     30.09 o
   5  10  11      128.81      128.90     11.80 o
   6  10  11        0.32       -2.35     13.17 o
   7  10  11      333.85      332.65     18.62 o
   8  10  11       49.44       42.44     16.01 o
   9  10  11       32.68       32.73     14.69 o
 -10  11  11       66.33       68.97     14.36 o
  -9  11  11       31.93       38.00     10.91 o
  -8  11  11       51.08       45.24      9.36 o
  -7  11  11      217.44      219.26     11.34 o
  -6  11  11      105.14       88.73      9.71 o
  -5  11  11        2.44        2.30      6.67 o
  -4  11  11        9.08        3.47      6.50 o
  -3  11  11      307.17      340.03     11.50 o
  -2  11  11       17.26       12.27      6.40 o
  -1  11  11     1303.88     1233.32     26.35 o
   0  11  11     2286.82     2208.99     37.69 o
   1  11  11      428.43      356.02     14.48 o
   2  11  11     1813.71     1737.21     36.64 o
   3  11  11       54.99       86.48     10.36 o
   4  11  11        1.12        6.45      9.86 o
   5  11  11      199.03      199.96     15.91 o
   6  11  11       10.08        6.64     13.77 o
   7  11  11        7.11        3.49     12.37 o
   8  11  11       18.48       20.84     14.30 o
   9  11  11       19.93       11.68     14.15 o
 -10  12  11       11.35        5.76     11.22 o
  -9  12  11       18.59        7.80     10.36 o
  -8  12  11       62.85       59.64      9.62 o
  -7  12  11        4.14       -1.14     10.78 o
  -6  12  11      153.51      169.74     12.26 o
  -5  12  11       43.49       22.55      7.85 o
  -4  12  11        1.84       11.65      7.23 o
  -3  12  11       60.10       54.23      7.16 o
  -2  12  11     1622.30     1572.60     29.07 o
  -1  12  11      229.27      225.91     11.31 o
   0  12  11       10.32       18.50      7.40 o
   1  12  11      157.94      138.26      9.86 o
   2  12  11      322.06      344.79     14.75 o
   3  12  11      546.59      554.28     20.25 o
   4  12  11     1090.53     1100.01     27.96 o
   5  12  11        5.56        3.15     12.44 o
   6  12  11        2.16        3.18     11.34 o
   7  12  11        4.88       -0.28     12.24 o
   8  12  11       35.15       30.28     15.08 o
   9  12  11        1.07       -1.59     14.01 o
 -10  13  11       26.88       40.03     11.96 o
  -9  13  11      166.21      171.30     16.05 o
  -8  13  11        8.04        8.65      8.84 o
  -7  13  11       42.38       45.10      9.90 o
  -6  13  11      614.61      638.24     21.69 o
  -5  13  11       10.95       13.56      7.46 o
  -4  13  11     1438.60     1460.78     40.06 o
  -3  13  11      109.57      111.72      8.75 o
  -2  13  11       69.07       85.58      8.54 o
  -1  13  11      165.92      163.34      9.77 o
   0  13  11      184.80      183.98     16.95 o
   1  13  11       82.44       76.48      9.82 o
   2  13  11      305.29      309.20     23.85 o
   3  13  11       71.46       74.44     10.73 o
   4  13  11      354.11      333.82     22.65 o
   5  13  11       30.14       35.42     12.90 o
   6  13  11      348.96      340.44     18.48 o
   7  13  11       12.29       12.28     18.11 o
   8  13  11      115.75      140.44     16.12 o
   9  13  11        7.10       17.91     18.30 o
 -10  14  11        4.79        0.10     11.71 o
  -9  14  11       56.11       44.53     11.25 o
  -8  14  11      102.57       81.26     12.42 o
  -7  14  11       42.24       41.23     10.07 o
  -6  14  11       93.02      101.67     10.60 o
  -5  14  11      122.38      126.97     10.55 o
  -4  14  11       69.98       65.81      7.98 o
  -3  14  11      729.74      726.99     18.37 o
  -2  14  11     1979.69     1914.74     38.95 o
  -1  14  11      202.27      198.78     10.41 o
   0  14  11     1017.23     1019.23     24.71 o
   1  14  11      361.48      339.52     14.59 o
   2  14  11      129.17      164.58     11.61 o
   3  14  11       60.35       34.13      9.55 o
   4  14  11      543.22      570.38     21.20 o
   5  14  11       81.84       74.72     12.58 o
   6  14  11       25.88       11.91     11.88 o
   7  14  11        4.65       -1.01     12.60 o
   8  14  11       28.67       25.89     14.17 o
   9  14  11       40.75       51.61     19.10 o
  -9  15  11      227.15      221.93     14.91 o
  -8  15  11      187.71      177.42     19.61 o
  -7  15  11       39.51       41.02     10.21 o
  -6  15  11        0.99       -3.28      8.21 o
  -5  15  11        4.09      -10.71     10.71 o
  -4  15  11      146.68      131.99     10.86 o
  -3  15  11      834.13      838.33     25.32 o
  -2  15  11      175.37      197.11     16.81 o
  -1  15  11      195.86      186.69     16.44 o
   0  15  11     1685.40     1637.18     34.47 o
   1  15  11       80.99       83.07      9.35 o
   2  15  11     1294.44     1282.71     30.07 o
   3  15  11      120.47      125.44     11.51 o
   4  15  11      116.78      127.90     12.59 o
   5  15  11      161.38      175.85     13.00 o
   6  15  11      111.63      109.39     13.88 o
   7  15  11       52.23       64.25     14.51 o
   8  15  11       66.78       75.46     19.70 o
  -9  16  11       22.12       10.66     11.23 o
  -8  16  11      160.53      152.02     17.16 o
  -7  16  11        9.43       16.30     12.60 o
  -6  16  11      399.49      435.89     21.14 o
  -5  16  11        2.95       -8.46     10.90 o
  -4  16  11       16.11       18.07     11.95 o
  -3  16  11        1.04       19.20     11.33 o
  -2  16  11      397.61      394.89     18.27 o
  -1  16  11      295.57      269.52     18.90 o
   0  16  11      237.55      246.81     18.58 o
   1  16  11       19.19       27.89     12.18 o
   2  16  11      308.46      317.66     14.80 o
   3  16  11      445.57      429.80     18.34 o
   4  16  11      223.69      253.97     18.79 o
   5  16  11      125.84      130.29     16.90 o
   6  16  11       27.39       31.45     12.82 o
   7  16  11       53.73       46.13     18.13 o
   8  16  11       17.86       41.77     18.85 o
  -9  17  11       56.58       65.08     15.42 o
  -8  17  11       57.01       65.76     18.30 o
  -7  17  11       40.92       43.14     14.25 o
  -6  17  11      148.56      153.20     27.70 o
  -5  17  11       22.46       24.54     11.63 o
  -4  17  11      820.62      800.42     31.96 o
  -3  17  11        0.34        3.53      8.62 o
  -2  17  11      217.93      228.32     15.52 o
  -1  17  11      105.79       91.96     14.97 o
   0  17  11      786.97      711.42     28.80 o
   1  17  11        2.05      -11.83     12.44 o
   2  17  11       95.16       86.90     10.18 o
   3  17  11        8.23       19.10      9.84 o
   4  17  11       76.29       79.75     22.20 o
   5  17  11        1.58       -6.05     10.16 o
   6  17  11      860.73      852.21     24.72 o
   7  17  11        1.00        2.53     15.83 o
   8  17  11      205.06      200.80     22.97 o
  -8  18  11       16.66        6.72     13.07 o
  -7  18  11      479.99      464.86     22.76 o
  -6  18  11      333.70      321.59     19.31 o
  -5  18  11      168.14      178.28     15.78 o
  -4  18  11       60.58       49.72     12.54 o
  -3  18  11      335.47      337.60     15.27 o
  -2  18  11      819.01      829.08     25.81 o
  -1  18  11       51.72       32.12     26.75 o
   0  18  11      411.53      398.25     22.79 o
   1  18  11       36.89       48.86     14.26 o
   2  18  11      189.66      208.88     15.81 o
   3  18  11        6.81        6.07     12.44 o
   4  18  11       97.93      109.38     11.64 o
   5  18  11       10.68        8.43     10.50 o
   6  18  11        0.78        2.87     13.05 o
   7  18  11       12.04        2.17     19.95 o
   8  18  11       44.05       24.14     18.85 o
  -8  19  11      109.74      111.36     29.05 o
  -7  19  11       12.65       12.17     12.94 o
  -6  19  11        1.63       -6.70     12.50 o
  -5  19  11        0.73       -5.42     11.14 o
  -4  19  11      183.83      192.12     27.27 o
  -3  19  11      114.47      121.53     11.94 o
  -2  19  11       51.92       65.20     10.50 o
  -1  19  11        1.07       18.25     20.38 o
   0  19  11      712.62      716.16     29.11 o
   1  19  11       37.68       56.11     14.70 o
   2  19  11      650.69      597.56     28.14 o
   3  19  11      166.40      189.46     15.04 o
   4  19  11        4.58       20.15     13.85 o
   5  19  11       13.09        4.14     12.66 o
   6  19  11       75.32       70.42     14.36 o
   7  19  11        7.57       39.10     14.49 o
  -8  20  11       30.86       41.64     19.18 o
  -7  20  11        2.45       -0.68     12.73 o
  -6  20  11      116.81       98.17     15.08 o
  -5  20  11       18.39       13.56     12.08 o
  -4  20  11       31.20       54.88     12.73 o
  -3  20  11      136.59      131.54     12.40 o
  -2  20  11      252.33      247.17     19.73 o
  -1  20  11       62.48       76.26     18.58 o
   0  20  11       26.26       10.37     14.37 o
   1  20  11        0.10       -4.89     13.65 o
   2  20  11      361.21      392.81     24.27 o
   3  20  11      117.29      102.12     19.10 o
   4  20  11      457.55      453.73     23.54 o
   5  20  11      113.26      123.40     15.04 o
   6  20  11       56.95       53.68     24.86 o
   7  20  11       56.56       50.74     15.18 o
  -7  21  11       46.94       28.44     18.61 o
  -6  21  11      197.27      211.40     33.83 o
  -5  21  11       22.31       20.95     12.41 o
  -4  21  11      791.01      738.66     26.06 o
  -3  21  11       66.95       65.61     11.71 o
  -2  21  11      128.54      119.24     14.58 o
  -1  21  11       22.14       25.26     12.33 o
   0  21  11      216.00      198.67     16.20 o
   1  21  11       19.14        2.10     19.95 o
   2  21  11        3.11       -4.67     15.61 o
   3  21  11        5.67        9.28     15.83 o
   4  21  11       55.35       58.13     19.10 o
   5  21  11       72.36       64.51     14.41 o
   6  21  11      235.81      240.10     21.77 o
  -7  22  11       94.99      101.97     20.99 o
  -6  22  11       11.91      -16.56     16.81 o
  -5  22  11       67.74       65.73     18.58 o
  -4  22  11        1.29        3.96     15.90 o
  -3  22  11        0.73       -6.87     14.39 o
  -2  22  11      311.08      323.29     19.39 o
  -1  22  11       44.06       49.41     17.10 o
   0  22  11       60.77       41.38     17.04 o
   1  22  11       28.77        9.34     15.61 o
   2  22  11       48.42       53.73     14.22 o
   3  22  11      156.18      147.93     21.51 o
   4  22  11      130.38      110.27     16.69 o
   5  22  11       37.01       37.76     12.08 o
   6  22  11       40.65       44.30     13.18 o
  -6  23  11       14.99       23.11     17.98 o
  -5  23  11      136.69      155.38     21.01 o
  -4  23  11      116.18      142.39     32.69 o
  -3  23  11       36.22       33.59     13.07 o
  -2  23  11        7.52       11.95     12.88 o
  -1  23  11        2.55       10.82     16.50 o
   0  23  11      319.04      287.92     23.81 o
   1  23  11       56.36       58.52     15.18 o
   2  23  11      367.32      352.90     21.71 o
   3  23  11      119.87       92.79     16.80 o
   4  23  11        1.47      -14.20     14.20 o
   5  23  11      106.65      102.64     17.16 o
  -6  24  11      168.65      181.51     22.51 o
  -5  24  11        5.90       31.84     17.41 o
  -4  24  11       22.06        2.71     16.78 o
  -3  24  11      257.70      209.30     22.21 o
  -2  24  11      112.85      102.04     15.34 o
  -1  24  11        2.58        3.25     13.71 o
   0  24  11        8.54       24.17     14.66 o
   1  24  11        4.88        5.55     14.16 o
   2  24  11      160.17      163.98     18.35 o
   3  24  11        6.40       19.87     15.18 o
   4  24  11      332.33      341.60     26.08 o
   5  24  11       93.84       88.80     17.56 o
  -5  25  11       23.70       25.21     30.14 o
  -4  25  11      133.56      125.41     20.41 o
  -3  25  11       11.43       14.43     16.81 o
  -2  25  11      110.55       84.17     15.35 o
  -1  25  11       29.73       12.78     21.00 o
   0  25  11        1.43      -11.77     13.68 o
   1  25  11       14.33        4.39     14.33 o
   2  25  11        0.34      -12.03     14.49 o
   3  25  11       47.86       43.03     16.21 o
   4  25  11        2.60       -3.98     15.35 o
  -4  26  11        0.60       20.64     17.38 o
  -3  26  11       74.92       56.69     18.30 o
  -2  26  11      166.74      160.75     20.88 o
  -1  26  11      143.48      149.84     20.91 o
   0  26  11      127.45      136.55     20.98 o
   1  26  11      139.66      153.27     18.38 o
   2  26  11       53.07       63.56     16.54 o
   3  26  11      192.47      190.57     23.33 o
  -3  27  11        0.51       -7.43     17.83 o
  -2  27  11       23.13       12.78     23.35 o
  -1  27  11       34.95       20.24     18.35 o
   0  27  11       91.54       84.31     16.80 o
   1  27  11        3.66       16.82     15.71 o
   2  27  11      150.53      126.57     18.30 o
  -1  28  11       21.81       32.10     18.85 o
   0  28  11        3.14       -3.11     14.80 o
 -10   0  12        4.21        0.85     22.08 o
  -8   0  12       39.82       33.33     14.26 o
  -6   0  12     1274.27     1345.03     49.25 o
  -4   0  12     2762.74     2674.68     64.84 o
  -2   0  12      913.63      888.88     22.16 o
   0   0  12       29.48       15.76      6.90 o
   2   0  12       81.65      107.72      9.58 o
   4   0  12       86.88       72.16     10.45 o
   6   0  12      553.23      562.08     38.21 o
   8   0  12      449.96      441.51     37.36 o
  10   0  12       48.64       42.45     27.17 o
 -11   1  12       68.20       70.90     17.41 o
 -10   1  12        0.48       13.86     14.97 o
  -9   1  12       35.38       26.66     14.10 o
  -8   1  12      494.18      515.97     17.71 o
  -7   1  12      111.14      115.75     10.75 o
  -6   1  12      317.72      312.31     13.99 o
  -5   1  12       13.49       18.80     11.40 o
  -4   1  12       10.15        0.59      8.07 o
  -3   1  12      377.73      400.88     12.23 o
  -2   1  12     4511.47     4567.84     63.46 o
  -1   1  12       69.12       72.37      7.12 o
   0   1  12      198.30      265.54      8.36 o
   1   1  12      103.40      114.81      6.50 o
   2   1  12        1.37       -1.36      5.34 o
   3   1  12      270.02      289.94      9.74 o
   4   1  12     1735.75     1742.63     26.39 o
   5   1  12      156.86      166.63     14.77 o
   6   1  12      526.00      555.02     26.71 o
   7   1  12        2.14       12.51     14.70 o
   8   1  12      177.48      209.47     28.48 o
   9   1  12        7.96       26.85     17.70 o
  10   1  12      202.96      215.07     36.51 o
 -11   2  12        0.72      -14.43     15.01 o
 -10   2  12      385.90      434.30     26.42 o
  -9   2  12      101.60       91.38     17.83 o
  -8   2  12      443.86      442.71     16.63 o
  -7   2  12        0.79       -0.26      8.78 o
  -6   2  12       16.35        6.76      8.57 o
  -5   2  12      148.85      144.61     10.50 o
  -4   2  12      819.12      824.25     17.62 o
  -3   2  12      195.26      186.29      9.02 o
  -2   2  12        3.20       16.31      7.20 o
  -1   2  12      189.66      202.04      8.69 o
   0   2  12      263.44      324.09     10.67 o
   1   2  12      125.29      114.27      9.80 o
   2   2  12     1780.82     1911.72     30.37 o
   3   2  12      378.91      360.87     11.45 o
   4   2  12      254.05      266.01     10.86 o
   5   2  12       21.65       26.99      8.14 o
   6   2  12      118.89      136.96     19.95 o
   7   2  12       18.55       19.53     14.41 o
   8   2  12      204.40      235.41     17.59 o
   9   2  12       21.51       33.96     22.08 o
  10   2  12        3.00       26.73     18.58 o
 -11   3  12        3.91       18.68     16.21 o
 -10   3  12        6.90        7.64     15.01 o
  -9   3  12      173.34      199.49     18.90 o
  -8   3  12      287.51      286.16     15.56 o
  -7   3  12      252.19      238.00     12.90 o
  -6   3  12     1089.59     1057.54     37.99 o
  -5   3  12      659.83      676.20     16.65 o
  -4   3  12      383.20      392.51     12.67 o
  -3   3  12       73.81       98.36      9.52 o
  -2   3  12     1670.95     1691.12     27.41 o
  -1   3  12       34.56       20.00      6.16 o
   0   3  12      634.46      675.41     15.33 o
   1   3  12      111.62      107.36      7.78 o
   2   3  12       70.39       62.35      7.32 o
   3   3  12      114.92      130.94      8.57 o
   4   3  12     1272.40     1346.53     24.27 o
   5   3  12      393.53      397.76     14.56 o
   6   3  12      178.17      149.49     17.41 o
   7   3  12      182.54      231.74     39.91 o
   8   3  12        6.98        4.42     12.73 o
   9   3  12       76.80       96.96     19.45 o
  10   3  12      231.89      260.09     25.22 o
 -11   4  12        8.86       -5.06     21.23 o
 -10   4  12       44.83       69.45     16.56 o
  -9   4  12       84.10       68.10     15.30 o
  -8   4  12       21.01       22.73      9.48 o
  -7   4  12        1.15       -8.69      8.69 o
  -6   4  12      852.11      874.07     19.40 o
  -5   4  12       10.08        8.16      7.67 o
  -4   4  12     2617.21     2615.38     39.90 o
  -3   4  12       30.88       26.04      6.47 o
  -2   4  12      675.18      699.05     15.26 o
  -1   4  12      120.73      139.17      7.88 o
   0   4  12      545.65      566.41     14.21 o
   1   4  12      924.69      877.31     17.72 o
   2   4  12       66.37       68.80      7.31 o
   3   4  12      265.31      245.79     10.24 o
   4   4  12       94.78       81.90      8.15 o
   5   4  12       17.55       18.43      8.05 o
   6   4  12     1235.70     1247.55     43.30 o
   7   4  12       59.18       61.67     15.90 o
   8   4  12      535.37      541.79     27.44 o
   9   4  12       53.82       41.45     14.34 o
  10   4  12       15.28       36.43     18.50 o
 -10   5  12       17.66        7.04     15.30 o
  -9   5  12        4.81       18.68     14.37 o
  -8   5  12      243.27      254.85     17.03 o
  -7   5  12      323.13      312.72     14.04 o
  -6   5  12      521.48      533.74     16.33 o
  -5   5  12      185.00      183.33     10.08 o
  -4   5  12       16.67       16.25      8.22 o
  -3   5  12       38.87       39.16      6.90 o
  -2   5  12       50.56       70.40      6.86 o
  -1   5  12      885.92      876.41     17.65 o
   0   5  12     1116.01     1108.30     20.42 o
   1   5  12     1438.51     1477.99     25.04 o
   2   5  12      105.17      107.10     11.56 o
   3   5  12      392.66      396.48     14.01 o
   4   5  12       83.63       86.84      8.19 o
   5   5  12        3.37       20.27      7.98 o
   6   5  12      108.80      112.16     16.44 o
   7   5  12      238.93      245.15     20.71 o
   8   5  12       21.71       35.43     13.68 o
   9   5  12        5.54       26.93     13.71 o
  10   5  12      170.32      175.18     22.51 o
 -10   6  12      231.18      213.50     20.65 o
  -9   6  12        2.69        0.91     18.25 o
  -8   6  12      153.89      181.67     12.55 o
  -7   6  12        4.51       15.63      8.06 o
  -6   6  12      112.12      114.84      9.30 o
  -5   6  12        1.73       -1.97      7.00 o
  -4   6  12      651.13      603.26     15.54 o
  -3   6  12      308.44      287.03     10.78 o
  -2   6  12       39.55       28.23      6.35 o
  -1   6  12       18.40       29.76      6.25 o
   0   6  12     3382.87     3280.31     47.44 o
   1   6  12      119.34      112.50      7.89 o
   2   6  12     2629.16     2617.37     39.47 o
   3   6  12      278.06      263.37     10.63 o
   4   6  12      291.59      301.49     11.34 o
   5   6  12      305.84      298.42     15.12 o
   6   6  12       68.96       87.15     15.83 o
   7   6  12       38.67       43.95     15.30 o
   8   6  12      325.09      309.02     21.02 o
   9   6  12       36.43       24.27     14.17 o
 -10   7  12        0.47       -8.49     14.41 o
  -9   7  12       25.63       39.67     14.97 o
  -8   7  12      274.85      279.29     14.27 o
  -7   7  12        5.35       -3.77      7.64 o
  -6   7  12      559.38      539.47     15.33 o
  -5   7  12      886.45      833.78     18.59 o
  -4   7  12       23.08       20.22      8.05 o
  -3   7  12      592.21      604.53     15.23 o
  -2   7  12      103.98      103.35      7.66 o
  -1   7  12      691.59      661.21     19.30 o
   0   7  12      447.31      439.52     12.69 o
   1   7  12      708.73      668.25     15.52 o
   2   7  12        6.23       12.34      6.71 o
   3   7  12       83.40       61.18      7.84 o
   4   7  12      342.35      357.32     12.33 o
   5   7  12      489.25      472.92     18.34 o
   6   7  12      207.73      212.55     18.90 o
   7   7  12      381.03      379.29     21.96 o
   8   7  12        0.19        5.98     13.05 o
   9   7  12       89.29       87.92     15.63 o
 -10   8  12        2.12        6.28     14.97 o
  -9   8  12        3.26        0.15     13.77 o
  -8   8  12        2.81        8.57      7.88 o
  -7   8  12        1.57       -7.88      7.88 o
  -6   8  12      480.79      477.13     14.56 o
  -5   8  12       44.97       56.71      8.31 o
  -4   8  12     1137.43     1199.43     22.74 o
  -3   8  12      688.57      711.59     18.10 o
  -2   8  12       83.85      102.38      8.44 o
  -1   8  12      768.48      854.37     22.18 o
   0   8  12       74.01       56.42      7.72 o
   1   8  12       25.25       29.83      7.34 o
   2   8  12      462.48      469.97     30.01 o
   3   8  12       33.09       34.91      7.60 o
   4   8  12       70.87       84.11     10.43 o
   5   8  12      572.56      580.85     38.65 o
   6   8  12      272.74      323.26     21.86 o
   7   8  12        3.92       -4.95     12.11 o
   8   8  12      333.11      341.58     34.96 o
   9   8  12       98.47      122.92     16.80 o
 -10   9  12       96.84      117.26     25.05 o
  -9   9  12       70.92       98.80     14.88 o
  -8   9  12      160.34      154.42     11.23 o
  -7   9  12       19.04       19.83      9.37 o
  -6   9  12       93.07       98.88      8.32 o
  -5   9  12        3.60       -7.21      7.21 o
  -4   9  12        0.66       -0.92      7.50 o
  -3   9  12        0.41       -3.81      6.57 o
  -2   9  12      659.19      668.44     17.05 o
  -1   9  12      361.59      335.42     15.20 o
   0   9  12      615.65      569.74     20.83 o
   1   9  12     2090.29     2002.31     35.71 o
   2   9  12      156.59      145.25     10.18 o
   3   9  12      917.40      894.63     19.06 o
   4   9  12        5.65        8.73      8.41 o
   5   9  12       21.30       19.04     10.42 o
   6   9  12      313.26      303.53     21.26 o
   7   9  12      307.86      312.18     24.35 o
   8   9  12       36.84       44.04     14.20 o
   9   9  12       23.96       35.79     14.85 o
 -10  10  12      123.60      125.27     15.55 o
  -9  10  12       20.19       17.21     12.28 o
  -8  10  12       78.13       77.74     10.08 o
  -7  10  12      267.42      251.74     12.33 o
  -6  10  12       45.34       43.86      7.75 o
  -5  10  12       71.34       77.13      9.07 o
  -4  10  12       67.25       48.32      8.36 o
  -3  10  12       27.36       21.68      7.69 o
  -2  10  12      119.04      139.13     14.46 o
  -1  10  12     1770.04     1747.99     35.17 o
   0  10  12      834.86      800.53     20.18 o
   1  10  12        0.68       -3.63     10.66 o
   2  10  12     1504.80     1466.28     28.58 o
   3  10  12      591.87      537.64     20.21 o
   4  10  12       60.72       74.40      9.43 o
   5  10  12     1174.87     1135.93     25.66 o
   6  10  12       30.43       44.87     18.68 o
   7  10  12        2.61       36.23     13.10 o
   8  10  12       35.17       41.50     14.23 o
   9  10  12       53.78       57.13     15.34 o
 -10  11  12        5.94       11.99     12.79 o
  -9  11  12        0.55      -10.17     10.17 o
  -8  11  12       28.39       25.62     10.34 o
  -7  11  12      112.02      135.98     10.60 o
  -6  11  12      169.17      185.81     10.62 o
  -5  11  12      149.69      160.85     10.91 o
  -4  11  12       21.49       18.10      7.96 o
  -3  11  12     1087.78     1129.06     24.07 o
  -2  11  12      667.22      623.10     24.02 o
  -1  11  12        2.66       12.12      7.48 o
   0  11  12       90.38       94.69      8.68 o
   1  11  12       69.47       65.98      8.34 o
   2  11  12       37.46       32.61      9.73 o
   3  11  12      206.45      202.11     13.48 o
   4  11  12      536.59      493.08     17.16 o
   5  11  12       20.66       25.10      9.35 o
   6  11  12      236.44      270.06     31.84 o
   7  11  12      358.56      333.39     22.28 o
   8  11  12        0.21        3.40     13.73 o
   9  11  12      106.65      127.93     21.55 o
 -10  12  12        1.42        5.79     12.93 o
  -9  12  12       14.35       17.15     11.03 o
  -8  12  12       44.97       49.44      9.83 o
  -7  12  12       73.39       82.03      9.66 o
  -6  12  12      130.46      158.22     11.34 o
  -5  12  12        8.61        9.88      7.77 o
  -4  12  12      326.67      340.27     13.72 o
  -3  12  12      404.94      407.37     26.96 o
  -2  12  12      184.50      192.73     10.54 o
  -1  12  12     1409.45     1334.64     26.41 o
   0  12  12       48.05       55.85     11.96 o
   1  12  12       37.83       38.60      9.06 o
   2  12  12       59.54       69.31     10.47 o
   3  12  12      773.94      841.99     24.81 o
   4  12  12        5.19       16.67     10.42 o
   5  12  12      864.49      835.34     36.64 o
   6  12  12       19.00       26.15     14.48 o
   7  12  12        0.04       -5.20     12.60 o
   8  12  12       16.85        0.26     13.29 o
   9  12  12      196.94      202.69     19.44 o
  -9  13  12      176.07      197.59     14.95 o
  -8  13  12       17.81       28.88      9.55 o
  -7  13  12        4.96       -4.42      8.63 o
  -6  13  12       44.33       52.67      9.18 o
  -5  13  12       37.12       35.00      8.56 o
  -4  13  12      348.04      383.16     16.30 o
  -3  13  12      177.51      170.27     12.90 o
  -2  13  12      401.94      387.47     16.88 o
  -1  13  12      513.85      459.54     21.37 o
   0  13  12      144.50      168.02     11.11 o
   1  13  12     1187.77     1171.83     28.31 o
   2  13  12        5.21        9.34      9.15 o
   3  13  12     1273.72     1334.47     32.48 o
   4  13  12      271.63      290.76     18.92 o
   5  13  12        0.29        0.20     12.87 o
   6  13  12       30.43       14.47     18.00 o
   7  13  12      177.45      190.83     17.10 o
   8  13  12        1.96        3.63     13.98 o
  -9  14  12        0.79       -5.35     10.71 o
  -8  14  12      165.52      185.56     16.77 o
  -7  14  12      191.00      195.09     13.02 o
  -6  14  12      151.53      156.01     21.69 o
  -5  14  12       85.65       70.58      9.13 o
  -4  14  12       26.22       25.78     10.54 o
  -3  14  12       14.22       13.53     12.90 o
  -2  14  12        1.59        9.96     12.30 o
  -1  14  12     1007.32      957.97     35.68 o
   0  14  12      488.44      470.96     37.69 o
   1  14  12        3.82        7.31      8.38 o
   2  14  12      135.81      154.63     13.38 o
   3  14  12      286.06      299.58     15.73 o
   4  14  12      200.82      196.97     14.70 o
   5  14  12      695.39      723.41     25.65 o
   6  14  12        2.15        2.55     11.03 o
   7  14  12       85.28       55.87     13.98 o
   8  14  12       24.70       29.02     14.77 o
  -9  15  12        1.87       -7.94     17.52 o
  -8  15  12        1.92        4.13      9.60 o
  -7  15  12       43.36       53.40     10.43 o
  -6  15  12       23.86       36.88     12.54 o
  -5  15  12      339.43      361.10     18.73 o
  -4  15  12       12.04       18.86     11.59 o
  -3  15  12      998.16     1000.48     35.72 o
  -2  15  12        0.04      -11.70     11.70 o
  -1  15  12       21.66       11.46     13.21 o
   0  15  12       19.94       25.17      9.28 o
   1  15  12      697.99      732.74     21.57 o
   2  15  12        4.08        3.40      9.11 o
   3  15  12      286.58      343.43     27.51 o
   4  15  12       38.54       23.01     14.83 o
   5  15  12      168.16      168.71     15.13 o
   6  15  12        0.27        0.73     11.06 o
   7  15  12      537.02      535.44     24.12 o
   8  15  12       20.41       12.59     19.10 o
  -9  16  12       22.49       26.68     23.53 o
  -8  16  12       60.58       39.24     14.95 o
  -7  16  12        2.84       18.58     13.03 o
  -6  16  12       12.95       17.08     12.18 o
  -5  16  12        0.72        4.26     11.84 o
  -4  16  12      319.08      307.15     17.97 o
  -3  16  12      334.59      284.17     20.71 o
  -2  16  12       88.90       68.58     15.01 o
  -1  16  12      335.13      336.23     21.91 o
   0  16  12       43.58       35.68     13.65 o
   1  16  12      276.18      269.02     13.63 o
   2  16  12        7.93        2.85      9.24 o
   3  16  12      316.07      306.76     15.98 o
   4  16  12       36.19       47.79     12.95 o
   5  16  12      283.97      281.58     15.41 o
   6  16  12       77.59       75.05     12.57 o
   7  16  12        6.59      -10.22     17.41 o
   8  16  12        0.66       21.64     17.34 o
  -8  17  12       16.11      -12.74     12.74 o
  -7  17  12      306.80      316.63     20.60 o
  -6  17  12       23.12       15.74     13.18 o
  -5  17  12      191.02      172.63     15.92 o
  -4  17  12       59.88       75.39     16.77 o
  -3  17  12       59.40       56.68     13.76 o
  -2  17  12       49.62       49.44     19.10 o
  -1  17  12      182.09      168.37     18.01 o
   0  17  12        0.54        9.01     13.77 o
   1  17  12      885.08      855.21     41.18 o
   2  17  12        0.32       -9.34     10.21 o
   3  17  12      852.97      856.20     28.10 o
   4  17  12       10.10        7.97     10.87 o
   5  17  12        1.43       -7.03     10.69 o
   6  17  12       43.15       36.64     12.22 o
   7  17  12      104.58      130.52     16.41 o
  -8  18  12       30.65       53.87     14.59 o
  -7  18  12       74.60       48.22     13.94 o
  -6  18  12      131.55      124.39     14.85 o
  -5  18  12      148.48      148.85     15.26 o
  -4  18  12      130.51      115.66     14.80 o
  -3  18  12        0.86       -7.18      9.85 o
  -2  18  12      246.95      226.73     20.11 o
  -1  18  12      386.92      388.40     45.43 o
   0  18  12        1.21        2.21     15.28 o
   1  18  12      185.88      190.81     29.72 o
   2  18  12      108.61       74.26     16.31 o
   3  18  12      345.91      322.38     26.15 o
   4  18  12       12.63       20.24     10.27 o
   5  18  12      417.11      456.52     18.94 o
   6  18  12       49.63       81.87     15.49 o
   7  18  12       44.85       54.86     15.57 o
  -8  19  12        1.91        2.30     13.74 o
  -7  19  12        9.29       20.99     13.60 o
  -6  19  12        8.97       10.38     13.32 o
  -5  19  12      452.23      432.35     21.71 o
  -4  19  12      263.95      285.90     24.36 o
  -3  19  12      228.06      233.71     14.29 o
  -2  19  12       12.44       -3.40     13.81 o
  -1  19  12      106.52      125.62     23.35 o
   0  19  12       22.12       31.77     15.23 o
   1  19  12      401.56      406.16     24.53 o
   2  19  12       22.19        2.82     14.10 o
   3  19  12       47.11       59.03     29.72 o
   4  19  12        3.30       13.65     10.41 o
   5  19  12       81.20       80.42     14.82 o
   6  19  12       11.68        2.36     13.58 o
   7  19  12      306.50      293.36     47.93 o
  -7  20  12        2.90       10.01     16.05 o
  -6  20  12       75.05       83.54     14.94 o
  -5  20  12      276.60      278.35     18.73 o
  -4  20  12        2.49       12.37     12.54 o
  -3  20  12      302.13      290.26     16.00 o
  -2  20  12        1.20       -8.48     14.61 o
  -1  20  12      294.05      317.36     55.61 o
   0  20  12       15.75       27.84     15.30 o
   1  20  12      253.80      247.69     20.91 o
   2  20  12       40.40       35.31     16.18 o
   3  20  12       25.88       34.65     17.70 o
   4  20  12       63.35       50.11     13.35 o
   5  20  12      125.29      129.63     17.54 o
   6  20  12       11.67       23.78     14.60 o
  -7  21  12      160.17      147.08     22.51 o
  -6  21  12       22.86        2.97     13.73 o
  -5  21  12       15.71       19.05     13.60 o
  -4  21  12       39.81       25.92     13.22 o
  -3  21  12        0.51       -6.40     10.55 o
  -2  21  12       61.55       36.79     14.54 o
  -1  21  12        1.41      -13.54     13.54 o
   0  21  12        0.89      -14.10     14.10 o
   1  21  12      421.15      411.72     24.91 o
   2  21  12       40.20       41.60     24.62 o
   3  21  12      447.88      496.18     30.55 o
   4  21  12      101.38      127.29     20.65 o
   5  21  12        1.47       11.21     15.85 o
   6  21  12       96.16      135.05     16.59 o
  -6  22  12       52.77       71.75     19.51 o
  -5  22  12      133.61      142.50     28.02 o
  -4  22  12      193.97      181.53     21.59 o
  -3  22  12       17.55       22.56     16.78 o
  -2  22  12       12.18      -11.04     15.61 o
  -1  22  12       77.19       59.14     24.62 o
   0  22  12       10.14        6.17     17.04 o
   1  22  12       71.90       75.36     28.02 o
   2  22  12        1.38       -3.91     17.64 o
   3  22  12      170.96      173.74     22.72 o
   4  22  12        0.85       -4.34     18.50 o
   5  22  12      193.84      196.08     23.57 o
  -6  23  12        0.15       -5.91     23.77 o
  -5  23  12       53.68       42.08     18.90 o
  -4  23  12        0.27      -16.03     16.78 o
  -3  23  12      494.84      481.00     29.11 o
  -2  23  12      199.39      214.35     22.51 o
  -1  23  12       74.96       56.49     19.10 o
   0  23  12       31.86       11.70     17.70 o
   1  23  12       25.01       19.95     14.83 o
   2  23  12        7.13       -0.49     14.80 o
   3  23  12        5.28        6.15     14.83 o
   4  23  12       51.23       64.73     22.26 o
   5  23  12        1.27       -6.25     15.99 o
  -5  24  12       13.68        6.37     18.01 o
  -4  24  12        5.21        8.62     29.72 o
  -3  24  12        1.68      -16.19     16.50 o
  -2  24  12       90.56       89.56     20.11 o
  -1  24  12      224.65      215.52     23.32 o
   0  24  12      115.50      120.23     16.93 o
   1  24  12      125.89      133.76     17.89 o
   2  24  12      180.12      180.03     27.42 o
   3  24  12        1.27       -7.25     15.34 o
   4  24  12       99.99      102.79     26.63 o
  -4  25  12        0.34       14.67     17.98 o
  -3  25  12       49.44       54.34     26.32 o
  -2  25  12       61.02       46.70     19.53 o
  -1  25  12       25.79       23.90     14.67 o
   0  25  12        0.42       -0.15     15.04 o
   1  25  12       58.12       43.25     16.23 o
   2  25  12        5.13       -5.53     15.32 o
   3  25  12      142.24      115.58     18.59 o
  -3  26  12       37.90       96.79     28.02 o
  -2  26  12       10.49        1.39     22.08 o
  -1  26  12       70.64       77.67     16.27 o
   0  26  12        7.64        4.79     15.08 o
   1  26  12        3.02       -2.56     15.42 o
   2  26  12       63.92       86.96     17.58 o
   0  27  12       49.57       50.94     30.57 o
  -9   0  13      129.19      123.96     24.62 o
  -7   0  13      188.04      230.11     19.45 o
  -5   0  13       36.52       20.86     19.95 o
  -3   0  13      970.46     1029.98     32.96 o
  -1   0  13       35.25       24.87     11.22 o
   1   0  13      581.57      556.24     18.02 o
   3   0  13     4202.59     4222.42     77.61 o
   5   0  13       70.92       76.44     13.87 o
   7   0  13      237.24      227.55     29.72 o
   9   0  13        8.81        1.70     25.47 o
 -10   1  13       41.72       29.12     15.90 o
  -9   1  13       10.03        6.62     24.62 o
  -8   1  13       61.35       55.44     10.95 o
  -7   1  13      982.65      965.67     31.74 o
  -6   1  13      196.90      210.51     14.95 o
  -5   1  13      273.91      283.28     14.58 o
  -4   1  13       97.10      105.13     10.46 o
  -3   1  13      249.57      255.38     12.31 o
  -2   1  13      251.97      266.26     12.04 o
  -1   1  13     3076.17     2921.91     43.30 o
   0   1  13        2.98        0.28      6.21 o
   1   1  13      527.18      542.65     15.04 o
   2   1  13      111.42      119.21      8.52 o
   3   1  13     1091.69     1116.66     22.02 o
   4   1  13      111.13      112.01      9.33 o
   5   1  13     1215.71     1209.67     23.48 o
   6   1  13        5.19       11.09     29.29 o
   7   1  13      119.44      122.39     17.98 o
   8   1  13       69.62       83.25     14.83 o
   9   1  13       16.78       -8.49     16.81 o
 -10   2  13       18.29       15.07     15.30 o
  -9   2  13       17.51       10.19     14.41 o
  -8   2  13        2.96        1.03     10.06 o
  -7   2  13       29.54       40.24     10.09 o
  -6   2  13       59.22       55.64     10.18 o
  -5   2  13      831.94      818.86     30.15 o
  -4   2  13      141.75      146.70     20.59 o
  -3   2  13     2004.20     2013.29     32.57 o
  -2   2  13       30.27       54.01      9.73 o
  -1   2  13      988.76     1006.47     19.64 o
   0   2  13       81.86       79.69      7.69 o
   1   2  13     1291.76     1156.07     24.49 o
   2   2  13      112.75      122.58     10.22 o
   3   2  13      509.47      476.77     14.02 o
   4   2  13      140.29      135.98      9.46 o
   5   2  13        2.67       10.23      7.75 o
   6   2  13       67.95      120.40     17.10 o
   7   2  13      551.75      543.24     33.96 o
   8   2  13        0.55        8.36     13.07 o
   9   2  13       95.56       75.06     24.20 o
 -10   3  13       18.37        6.83     19.95 o
  -9   3  13       12.91       13.04     14.10 o
  -8   3  13       44.36       51.17     10.70 o
  -7   3  13      276.63      280.35     14.18 o
  -6   3  13        9.03       12.11      9.30 o
  -5   3  13      358.15      344.74     14.80 o
  -4   3  13        4.59       -2.16      8.95 o
  -3   3  13        1.12        1.73     10.36 o
  -2   3  13      844.14      797.13     17.25 o
  -1   3  13     2375.44     2379.71     36.63 o
   0   3  13       18.17       17.66      6.63 o
   1   3  13     1103.84     1086.80     20.93 o
   2   3  13     1664.85     1607.87     27.40 o
   3   3  13      161.28      155.09      9.56 o
   4   3  13       35.21       46.03      8.13 o
   5   3  13     1445.80     1380.54     25.55 o
   6   3  13        7.26        6.79     13.50 o
   7   3  13       61.94       52.58     15.90 o
   8   3  13        0.46        3.24     13.22 o
   9   3  13       32.79       37.15     18.30 o
 -10   4  13       12.30       19.81     15.58 o
  -9   4  13      219.77      220.62     20.05 o
  -8   4  13       10.49       -1.45      9.63 o
  -7   4  13      407.26      420.21     23.41 o
  -6   4  13      131.42      133.62     11.55 o
  -5   4  13      305.50      280.73     13.87 o
  -4   4  13       28.23       36.39      7.72 o
  -3   4  13      750.61      731.98     17.32 o
  -2   4  13       14.70        7.61      6.63 o
  -1   4  13      332.64      320.68     11.25 o
   0   4  13      177.13      196.94      9.54 o
   1   4  13     2127.74     2017.98     32.41 o
   2   4  13      123.66      117.19      8.87 o
   3   4  13     2323.84     2378.26     42.80 o
   4   4  13      152.30      149.15      9.64 o
   5   4  13        0.75        6.67      7.92 o
   6   4  13      132.33      112.25     20.80 o
   7   4  13       56.41       48.82     19.95 o
   8   4  13        0.76        8.53     13.36 o
   9   4  13       55.08       78.77     18.90 o
 -10   5  13        0.40        6.58     16.56 o
  -9   5  13        4.60      -13.81     13.81 o
  -8   5  13        0.79       -2.45      9.55 o
  -7   5  13       11.93        4.66     11.15 o
  -6   5  13      288.28      269.23     13.62 o
  -5   5  13      289.23      261.66     22.99 o
  -4   5  13      538.23      555.30     15.78 o
  -3   5  13       22.95       33.36      7.36 o
  -2   5  13      381.55      418.44     12.93 o
  -1   5  13      872.61      784.63     25.97 o
   0   5  13       48.13       61.71      7.52 o
   1   5  13      500.65      483.66     13.95 o
   2   5  13      436.37      380.59     12.63 o
   3   5  13      142.90      151.72      9.60 o
   4   5  13       17.26       -0.65      7.39 o
   5   5  13      902.23      864.31     30.23 o
   6   5  13      120.39      112.52     22.08 o
   7   5  13       42.66       46.99     16.50 o
   8   5  13      158.75      184.22     23.01 o
   9   5  13       37.00       25.97     14.50 o
 -10   6  13        3.31      -14.97     14.97 o
  -9   6  13      132.64      108.30     16.56 o
  -8   6  13        3.76        7.90      9.67 o
  -7   6  13       12.48        0.01     11.15 o
  -6   6  13      135.20      122.41      9.88 o
  -5   6  13     1084.31     1049.40     21.62 o
  -4   6  13       23.11       11.84      7.63 o
  -3   6  13     1378.31     1421.57     28.76 o
  -2   6  13      152.84      167.12      9.09 o
  -1   6  13     1445.85     1515.20     26.12 o
   0   6  13      284.90      289.61     11.13 o
   1   6  13     1502.05     1418.15     24.96 o
   2   6  13      213.12      223.36     10.68 o
   3   6  13      448.33      469.36     14.10 o
   4   6  13      530.07      531.30     20.74 o
   5   6  13       58.75       60.22      9.90 o
   6   6  13      159.36      195.20     32.69 o
   7   6  13      332.83      324.54     33.96 o
   8   6  13       38.53       37.12     14.20 o
   9   6  13      186.40      245.75     32.71 o
 -10   7  13      200.15      182.49     20.41 o
  -9   7  13       20.04       19.25     14.70 o
  -8   7  13      138.59      161.62     12.66 o
  -7   7  13       14.90       15.07      9.82 o
  -6   7  13       99.14      102.93      9.62 o
  -5   7  13      821.95      833.05     19.27 o
  -4   7  13        3.42       20.70      7.59 o
  -3   7  13      329.52      319.88     15.22 o
  -2   7  13        3.36       -0.45      6.57 o
  -1   7  13      861.84      806.62     17.91 o
   0   7  13     1091.28     1056.42     22.69 o
   1   7  13      887.67      835.84     18.55 o
   2   7  13     1517.93     1528.95     26.87 o
   3   7  13        9.60        5.34      7.56 o
   4   7  13      235.25      257.43     14.28 o
   5   7  13      196.94      194.53     12.35 o
   6   7  13       41.81       54.60     15.47 o
   7   7  13       12.79       13.14     15.23 o
   8   7  13       24.44       16.97     14.05 o
   9   7  13       17.47       30.02     14.80 o
 -10   8  13       13.10       35.71     21.65 o
  -9   8  13       62.52       84.67     16.68 o
  -8   8  13       26.56       26.93     10.53 o
  -7   8  13       81.81       86.97      9.79 o
  -6   8  13      159.33      157.87     10.42 o
  -5   8  13       72.88       70.92      8.99 o
  -4   8  13       90.87       78.78      8.60 o
  -3   8  13      362.58      329.33     12.17 o
  -2   8  13       42.37       31.40      7.14 o
  -1   8  13      276.18      260.17     11.34 o
   0   8  13      740.16      773.05     17.37 o
   1   8  13     1002.16      969.95     19.68 o
   2   8  13       17.08       12.93      7.45 o
   3   8  13     1441.88     1400.27     25.47 o
   4   8  13      537.07      534.36     17.56 o
   5   8  13        5.43       10.98      9.11 o
   6   8  13      420.27      395.20     23.93 o
   7   8  13      142.65      129.05     16.61 o
   8   8  13        0.41        1.41     13.81 o
   9   8  13       34.01       15.27     14.99 o
 -10   9  13       55.23       57.15     16.44 o
  -9   9  13        3.50       -0.96     14.37 o
  -8   9  13       53.27       70.87     13.12 o
  -7   9  13      215.40      210.99     11.81 o
  -6   9  13       14.64       15.79      8.19 o
  -5   9  13      104.03       89.88      9.07 o
  -4   9  13      907.53      923.49     20.08 o
  -3   9  13        0.36       -1.85      7.28 o
  -2   9  13     1060.53     1042.22     23.03 o
  -1   9  13      449.33      417.52     15.20 o
   0   9  13        2.67       -2.16      6.57 o
   1   9  13      360.43      364.96     12.58 o
   2   9  13      307.34      321.19     14.41 o
   3   9  13      289.35      281.03     11.59 o
   4   9  13      250.20      247.61     15.32 o
   5   9  13       68.99       54.02     10.12 o
   6   9  13      155.16      174.53     16.12 o
   7   9  13       59.16       60.21     14.30 o
   8   9  13      153.14      164.16     19.14 o
   9   9  13       54.95       64.88     15.95 o
  -9  10  13        2.96       -9.88     14.02 o
  -8  10  13      165.06      172.09     15.49 o
  -7  10  13        1.05       12.23      9.63 o
  -6  10  13       15.57       16.15     10.36 o
  -5  10  13      202.62      211.77     11.28 o
  -4  10  13       14.44        4.12      7.99 o
  -3  10  13     1114.76     1128.99     24.55 o
  -2  10  13      978.40      967.58     22.11 o
  -1  10  13      344.02      330.31     12.92 o
   0  10  13     1120.82     1119.05     24.14 o
   1  10  13        2.76       19.14      9.33 o
   2  10  13       13.43        9.64      7.71 o
   3  10  13       85.22       47.95      9.43 o
   4  10  13      736.40      713.58     33.33 o
   5  10  13       78.62       88.70     14.33 o
   6  10  13      230.82      253.30     17.68 o
   7  10  13      122.50      115.02     15.57 o
   8  10  13        7.12       20.96     14.59 o
  -9  11  13       12.54       22.75     22.50 o
  -8  11  13      144.93      145.90     12.95 o
  -7  11  13       29.63       28.08     10.07 o
  -6  11  13       91.21       94.03     12.99 o
  -5  11  13      144.96      159.99     22.37 o
  -4  11  13       21.72       18.08     10.42 o
  -3  11  13       63.79       45.68      8.74 o
  -2  11  13        4.78        8.29      7.38 o
  -1  11  13      539.76      499.47     29.66 o
   0  11  13      152.14      168.91     14.09 o
   1  11  13      749.82      716.44     19.08 o
   2  11  13     1234.61     1266.54     31.07 o
   3  11  13       42.10       34.24      9.35 o
   4  11  13      725.18      755.67     28.06 o
   5  11  13      107.63       86.64     11.12 o
   6  11  13       64.40       80.11     14.09 o
   7  11  13       16.19        7.56     13.81 o
   8  11  13       55.71       38.61     15.15 o
  -9  12  13       38.35       35.02     14.87 o
  -8  12  13      398.56      418.92     16.25 o
  -7  12  13       24.29       22.45     10.06 o
  -6  12  13      132.00      137.62     11.48 o
  -5  12  13       34.51       34.60      9.95 o
  -4  12  13      169.15      198.79     11.53 o
  -3  12  13       17.54       14.97      8.73 o
  -2  12  13      647.72      622.92     24.18 o
  -1  12  13       65.12       70.13      8.43 o
   0  12  13     1175.51     1154.20     27.33 o
   1  12  13      252.78      263.52     13.98 o
   2  12  13      138.06      130.83     12.37 o
   3  12  13       34.97       15.92     10.87 o
   4  12  13      274.69      298.42     14.46 o
   5  12  13       43.25       32.44     10.28 o
   6  12  13      513.58      504.30     22.61 o
   7  12  13       29.01       16.09     13.32 o
   8  12  13       28.57       28.43     19.32 o
  -9  13  13        8.17       17.57     15.55 o
  -8  13  13        0.36       17.98     10.09 o
  -7  13  13       35.57       51.02     11.47 o
  -6  13  13       63.77       69.49     10.15 o
  -5  13  13       87.83       76.37     10.78 o
  -4  13  13      575.84      589.58     24.69 o
  -3  13  13      249.74      262.24     14.16 o
  -2  13  13      830.34      826.38     22.96 o
  -1  13  13      190.04      202.49     11.82 o
   0  13  13       11.13        9.11      8.52 o
   1  13  13        0.55       -1.22     17.90 o
   2  13  13      577.15      648.81     22.49 o
   3  13  13       25.16       27.24     10.81 o
   4  13  13      129.96      135.99     11.74 o
   5  13  13      102.24      106.87     11.74 o
   6  13  13      195.06      198.27     15.25 o
   7  13  13        9.71        7.94     12.16 o
   8  13  13      253.66      280.00     28.97 o
  -9  14  13        9.40        9.56     12.09 o
  -8  14  13       48.41       50.92     10.56 o
  -7  14  13        0.63        2.29      9.21 o
  -6  14  13       88.74       91.24     14.37 o
  -5  14  13      195.35      209.31     23.77 o
  -4  14  13       13.98        7.64     14.41 o
  -3  14  13      229.75      222.52     19.51 o
  -2  14  13      743.99      701.62     30.00 o
  -1  14  13      371.83      357.24     15.84 o
   0  14  13      325.98      331.21     14.83 o
   1  14  13       81.10       94.24     18.21 o
   2  14  13      497.33      512.42     20.10 o
   3  14  13       11.29       22.68     11.34 o
   4  14  13      768.32      857.90     39.51 o
   5  14  13       30.39       50.75     11.52 o
   6  14  13       68.99       65.32     12.74 o
   7  14  13       18.44       10.52     12.40 o
   8  14  13       13.21       21.83     14.79 o
  -8  15  13      104.88      125.69     14.34 o
  -7  15  13       17.96        7.19     11.94 o
  -6  15  13       80.42       72.19     15.01 o
  -5  15  13       40.99       20.89     15.30 o
  -4  15  13       25.22       30.57     26.32 o
  -3  15  13       12.80       48.53     18.68 o
  -2  15  13      463.41      417.62     24.31 o
  -1  15  13        0.99       -9.34     13.21 o
   0  15  13      602.88      591.62     27.87 o
   1  15  13        0.40       -7.06      8.66 o
   2  15  13     1410.65     1394.81     33.57 o
   3  15  13        4.89       -7.61     10.57 o
   4  15  13      288.59      313.49     31.26 o
   5  15  13       34.45       29.50     12.61 o
   6  15  13       17.27       18.50     11.98 o
   7  15  13       12.60        6.25     12.45 o
  -8  16  13       27.36       15.04     12.38 o
  -7  16  13      256.44      235.38     18.19 o
  -6  16  13      220.28      237.49     18.02 o
  -5  16  13       48.83       27.00     13.65 o
  -4  16  13      159.08      166.38     39.91 o
  -3  16  13       31.42       18.25     15.01 o
  -2  16  13       50.23       35.64     14.70 o
  -1  16  13       64.75       61.88     41.60 o
   0  16  13      517.06      514.29     26.71 o
   1  16  13       91.35       72.02     15.83 o
   2  16  13       13.29       25.36     10.06 o
   3  16  13        9.62       17.23     10.87 o
   4  16  13      375.66      414.31     20.81 o
   5  16  13       63.42       77.28     12.32 o
   6  16  13      273.70      310.92     21.45 o
   7  16  13        0.72        5.15     14.22 o
  -8  17  13       38.74       30.53     12.69 o
  -7  17  13        7.41        8.44     13.67 o
  -6  17  13      236.52      269.88     19.07 o
  -5  17  13        6.31      -12.09     12.24 o
  -4  17  13      937.71      938.40     61.98 o
  -3  17  13       81.15       99.88     38.63 o
  -2  17  13      317.74      299.67     22.51 o
  -1  17  13       63.78       88.31     16.50 o
   0  17  13        0.02        2.21     14.37 o
   1  17  13      186.07      183.79     18.90 o
   2  17  13      282.56      250.21     20.91 o
   3  17  13        1.39        3.87     10.66 o
   4  17  13       33.25       44.05     17.43 o
   5  17  13        0.95       12.44     11.57 o
   6  17  13      296.41      324.38     17.78 o
   7  17  13        5.66        1.64     14.49 o
  -7  18  13       35.05       51.32     15.18 o
  -6  18  13      119.13      126.56     15.78 o
  -5  18  13       41.65       47.75     13.96 o
  -4  18  13        0.00        9.02     15.90 o
  -3  18  13       10.40        0.93     14.59 o
  -2  18  13      106.04      116.03     17.98 o
  -1  18  13       44.34       31.87     27.17 o
   0  18  13      885.88      822.64     33.28 o
   1  18  13      228.93      235.00     20.99 o
   2  18  13      111.66      106.30     25.47 o
   3  18  13        6.93       38.34     11.60 o
   4  18  13      244.42      264.39     17.04 o
   5  18  13       35.48       18.04     13.73 o
   6  18  13       51.05       43.91     14.98 o
  -7  19  13       69.99       80.22     15.91 o
  -6  19  13        1.48        2.57     13.45 o
  -5  19  13        7.96       -8.61     12.54 o
  -4  19  13      251.72      242.74     22.12 o
  -3  19  13       10.81       -8.19     12.04 o
  -2  19  13       84.11       74.91     21.65 o
  -1  19  13       70.43       78.88     17.38 o
   0  19  13       44.72       54.55     17.41 o
   1  19  13        1.55       -0.63     14.87 o
   2  19  13      921.29      960.86     36.56 o
   3  19  13       37.17       39.50     16.50 o
   4  19  13      200.83      198.64     14.39 o
   5  19  13       50.89       43.15     14.60 o
   6  19  13       15.54        4.55     13.90 o
  -6  20  13      107.54      111.26     16.11 o
  -5  20  13      131.01      114.01     15.70 o
  -4  20  13        1.78       -0.46     15.47 o
  -3  20  13      253.54      241.69     24.62 o
  -2  20  13        8.98      -10.92     12.24 o
  -1  20  13       36.59       73.53     17.41 o
   0  20  13      281.34      241.28     30.99 o
   1  20  13        3.19       20.80     15.61 o
   2  20  13       13.75       14.01     15.61 o
   3  20  13        5.70        0.85     24.62 o
   4  20  13      223.17      296.04     84.48 o
   5  20  13       46.48       64.36     17.57 o
  -6  21  13        5.19        9.38     13.86 o
  -5  21  13        2.12      -12.95     12.95 o
  -4  21  13      425.20      435.36     27.27 o
  -3  21  13      124.30      107.65     18.85 o
  -2  21  13      205.59      213.66     17.63 o
  -1  21  13      270.97      306.57     19.71 o
   0  21  13       65.57       65.62     17.64 o
   1  21  13        7.82        1.71     16.08 o
   2  21  13      116.08       92.55     28.02 o
   3  21  13        0.06        8.69     18.85 o
   4  21  13        0.74       -3.21     19.18 o
   5  21  13       31.36       44.85     20.65 o
  -5  22  13       38.15       14.35     28.02 o
  -4  22  13        1.44       21.23     24.62 o
  -3  22  13       13.31       21.23     22.92 o
  -2  22  13      250.51      275.43     24.31 o
  -1  22  13       83.76      106.77     20.11 o
   0  22  13      541.07      484.50     30.57 o
   1  22  13      312.69      247.08     33.96 o
   2  22  13       40.63       31.44     18.58 o
   3  22  13      111.82      137.78     22.72 o
   4  22  13       33.97       80.68     21.51 o
  -5  23  13       12.26        6.33     18.58 o
  -4  23  13        0.39      -23.77     23.77 o
  -3  23  13       50.51       19.53     22.92 o
  -2  23  13        6.66       -8.17     17.70 o
  -1  23  13       56.41       41.47     19.34 o
   0  23  13       19.48       10.92     17.98 o
   1  23  13        1.22       -2.25     17.98 o
   2  23  13      297.60      292.22     37.26 o
   3  23  13      187.29      178.68     19.66 o
   4  23  13       48.23        8.64     16.47 o
  -4  24  13       31.18       56.04     28.02 o
  -3  24  13      253.00      292.93     35.66 o
  -2  24  13       61.67       58.39     29.72 o
  -1  24  13       40.08       23.69     21.65 o
   0  24  13       36.07       31.84     21.65 o
   1  24  13        6.41        3.39     15.57 o
   2  24  13        2.50        0.48     15.83 o
   3  24  13       31.13       54.26     17.29 o
  -2  25  13      124.48       90.85     28.02 o
  -1  25  13      313.57      333.62     22.58 o
   0  25  13        0.09       -8.94     15.55 o
   1  25  13       95.92      116.49     18.19 o
   2  25  13        2.20      -10.19     28.02 o
 -10   0  14       47.35       31.42     22.92 o
  -8   0  14        1.40      -10.69     14.63 o
  -6   0  14       86.37       88.43     16.31 o
  -4   0  14      699.72      717.01     28.22 o
  -2   0  14     3010.04     3001.17     86.60 o
   0   0  14       41.23       43.71     13.59 o
   2   0  14      133.48      106.37     14.63 o
   4   0  14      127.11      112.28     20.80 o
   6   0  14       53.58       63.68     22.92 o
   8   0  14       27.21       45.00     24.62 o
 -10   1  14       18.83       23.97     15.90 o
  -9   1  14       71.63       66.75     28.44 o
  -8   1  14      163.92      199.16     14.17 o
  -7   1  14       80.27       94.34     11.78 o
  -6   1  14      805.55      796.62     22.27 o
  -5   1  14        9.68        9.75     11.27 o
  -4   1  14       81.46       89.26     17.40 o
  -3   1  14        2.80       11.32      8.63 o
  -2   1  14     1274.37     1274.92     26.72 o
  -1   1  14       76.74       79.27     12.01 o
   0   1  14     1987.65     1882.45     34.99 o
   1   1  14      166.03      183.42     11.40 o
   2   1  14       74.22      102.66     10.15 o
   3   1  14      177.07      176.54     11.67 o
   4   1  14      231.65      242.88     12.68 o
   5   1  14      146.06      151.35     11.40 o
   6   1  14       82.90       81.95     16.50 o
   7   1  14        7.72       20.17     15.90 o
   8   1  14        0.51      -16.21     16.21 o
   9   1  14        1.44       18.88     19.53 o
 -10   2  14       23.43       23.31     16.50 o
  -9   2  14        1.11       -8.49     14.41 o
  -8   2  14      674.46      707.68     33.09 o
  -7   2  14       37.59       61.16     11.10 o
  -6   2  14        3.06       -2.40      9.86 o
  -5   2  14       42.92       42.98     10.21 o
  -4   2  14      187.18      181.31     12.61 o
  -3   2  14       10.55       12.19      9.07 o
  -2   2  14      933.40      892.08     22.04 o
  -1   2  14        2.23       -0.60      8.24 o
   0   2  14       38.16       36.57      8.93 o
   1   2  14      289.77      291.02     11.55 o
   2   2  14     1841.78     1766.24     29.92 o
   3   2  14       93.46       85.32      8.87 o
   4   2  14      559.67      558.98     29.54 o
   5   2  14        0.82       -6.48      8.62 o
   6   2  14       28.71       21.23     15.01 o
   7   2  14        0.45       20.80     16.21 o
   8   2  14        1.40      -13.24     13.24 o
   9   2  14        5.31      -18.68     18.68 o
 -10   3  14       14.40       13.47     15.90 o
  -9   3  14        0.08       -4.01     14.10 o
  -8   3  14        0.69      -10.37     10.37 o
  -7   3  14      106.00      113.00     19.14 o
  -6   3  14      336.99      357.47     16.09 o
  -5   3  14       10.20       23.20      9.73 o
  -4   3  14      615.01      670.16     19.58 o
  -3   3  14      931.47      953.94     22.95 o
  -2   3  14      545.51      512.28     16.90 o
  -1   3  14       17.24       35.85      9.36 o
   0   3  14     1533.30     1496.09     26.38 o
   1   3  14      177.62      198.12     10.07 o
   2   3  14       92.77       85.96      8.78 o
   3   3  14        5.39       -3.43      7.41 o
   4   3  14      202.65      192.36     10.91 o
   5   3  14       18.08       17.26      8.04 o
   6   3  14       79.93       72.49     16.50 o
   7   3  14       14.21       52.78     17.04 o
   8   3  14        1.33       -8.94     13.54 o
   9   3  14        0.44        0.55     17.83 o
 -10   4  14       15.28       -3.21     15.30 o
  -9   4  14        2.67       -5.82     14.10 o
  -8   4  14        5.04       -5.72     10.14 o
  -7   4  14      156.93      138.96     12.33 o
  -6   4  14       70.55       51.21     10.88 o
  -5   4  14       60.53       56.00     10.25 o
  -4   4  14     2061.45     2069.20     39.03 o
  -3   4  14       11.45       12.72     10.29 o
  -2   4  14     1207.29     1150.63     22.22 o
  -1   4  14      477.09      454.41     13.85 o
   0   4  14        6.19        6.12      7.27 o
   1   4  14      298.42      306.68     11.94 o
   2   4  14      213.36      189.53     10.42 o
   3   4  14        0.29       -2.22      7.50 o
   4   4  14       30.56        5.13      7.63 o
   5   4  14       39.57       56.47      8.99 o
   6   4  14       63.70       76.12     13.71 o
   7   4  14       25.59       22.48     16.18 o
   8   4  14       75.74       90.47     15.67 o
 -10   5  14       33.63       45.85     23.77 o
  -9   5  14       75.09       73.80     16.18 o
  -8   5  14        6.28       -8.41     10.04 o
  -7   5  14      180.03      176.38     13.13 o
  -6   5  14      272.72      275.55     14.73 o
  -5   5  14        9.71       11.90      9.50 o
  -4   5  14      226.26      199.20     16.42 o
  -3   5  14       84.39       73.39      8.65 o
  -2   5  14       93.70       92.54     13.67 o
  -1   5  14        0.90       10.88      7.34 o
   0   5  14     1634.32     1624.24     33.80 o
   1   5  14      450.19      429.63     13.76 o
   2   5  14      250.60      229.45     11.06 o
   3   5  14      562.01      585.30     15.99 o
   4   5  14       74.15       54.87      8.83 o
   5   5  14       62.10       56.69      9.17 o
   6   5  14       68.44       60.44     21.18 o
   7   5  14       39.02       34.10     13.49 o
   8   5  14        0.83        8.31     14.16 o
  -9   6  14        3.29       11.12     26.32 o
  -8   6  14      214.60      219.52     14.37 o
  -7   6  14       82.67      114.73     13.11 o
  -6   6  14       81.14      100.95     11.38 o
  -5   6  14      470.17      470.80     20.71 o
  -4   6  14      452.36      408.99     14.24 o
  -3   6  14        3.00        9.69      7.69 o
  -2   6  14      451.33      424.23     13.63 o
  -1   6  14      271.04      299.24     11.73 o
   0   6  14      651.90      637.69     17.07 o
   1   6  14      287.49      287.55     17.12 o
   2   6  14     1315.69     1285.80     24.52 o
   3   6  14        8.48       -0.01      7.69 o
   4   6  14      281.51      272.50     16.14 o
   5   6  14       69.53       77.17     10.79 o
   6   6  14        0.11        3.20     12.19 o
   7   6  14       11.71        4.46     13.37 o
   8   6  14       24.67       42.67     14.80 o
  -9   7  14       17.28       24.12     15.23 o
  -8   7  14        1.21       -7.54     10.32 o
  -7   7  14       12.16        8.50     10.17 o
  -6   7  14      237.58      210.37     16.67 o
  -5   7  14      968.54      992.64     23.36 o
  -4   7  14      197.08      210.37     11.49 o
  -3   7  14      856.63      844.44     19.05 o
  -2   7  14       53.61       43.65      8.05 o
  -1   7  14      429.68      376.72     14.38 o
   0   7  14      289.81      268.18     11.42 o
   1   7  14       32.81       33.09     10.62 o
   2   7  14       54.39       56.90      8.46 o
   3   7  14      248.19      261.58     11.72 o
   4   7  14       70.03       56.63      9.04 o
   5   7  14       12.57       -6.10      9.73 o
   6   7  14       76.85       78.63     13.94 o
   7   7  14       19.56       27.09     14.23 o
   8   7  14       17.20       13.17     14.44 o
  -9   8  14       19.70       29.95     15.58 o
  -8   8  14        0.66        2.70     11.44 o
  -7   8  14       49.38       32.33     10.59 o
  -6   8  14        0.86        6.03      9.86 o
  -5   8  14      238.67      222.39     11.70 o
  -4   8  14     1320.88     1356.21     26.10 o
  -3   8  14        0.53        1.60      7.69 o
  -2   8  14      825.29      816.20     18.78 o
  -1   8  14     1202.83     1161.85     22.73 o
   0   8  14       76.81       65.03      8.24 o
   1   8  14      405.25      427.44     20.41 o
   2   8  14      233.71      240.06     11.54 o
   3   8  14        8.59        0.85      7.81 o
   4   8  14       15.73       -0.30      9.03 o
   5   8  14       44.94       49.46     10.52 o
   6   8  14      113.87       95.65     14.80 o
   7   8  14       52.15       96.23     26.28 o
   8   8  14      123.02      125.12     16.96 o
  -9   9  14      266.06      290.87     22.36 o
  -8   9  14        4.87        3.38     11.98 o
  -7   9  14      242.78      232.29     14.08 o
  -6   9  14       90.86       86.10     10.66 o
  -5   9  14       14.65       26.44      8.54 o
  -4   9  14       39.65       47.36      8.85 o
  -3   9  14      374.72      363.11     13.42 o
  -2   9  14      293.84      274.77     11.49 o
  -1   9  14       15.12       18.39      7.77 o
   0   9  14      665.55      694.85     17.28 o
   1   9  14      802.02      844.87     19.46 o
   2   9  14       11.63        5.61      7.83 o
   3   9  14      301.02      307.98     12.70 o
   4   9  14       22.20       13.47      9.71 o
   5   9  14      177.12      195.07     13.48 o
   6   9  14       61.67       53.81     17.14 o
   7   9  14       14.10       19.39     13.56 o
   8   9  14       14.70       10.86     15.25 o
  -9  10  14       16.03       16.69     14.87 o
  -8  10  14      180.65      196.53     15.70 o
  -7  10  14      147.43      157.51     14.58 o
  -6  10  14      180.06      192.57     11.84 o
  -5  10  14      642.74      668.31     17.92 o
  -4  10  14       21.09       32.19      8.92 o
  -3  10  14       77.95       79.28      9.19 o
  -2  10  14        7.97       17.36      7.67 o
  -1  10  14      422.76      398.60     13.68 o
   0  10  14       26.26       28.31      8.13 o
   1  10  14      613.42      640.83     17.17 o
   2  10  14      439.40      398.98     18.59 o
   3  10  14        0.27       -4.57      8.96 o
   4  10  14       74.82       65.17     10.70 o
[truncated: 63,949 more chars]
